# Supplementary material for: 2-[2-(4-Methyl­piperazin-1-yl)eth­yl]iso­indoline-1,3-dione
Source: Acta Crystallogr Sect E Struct Rep Online. 2014 Feb 12;70(Pt 3):o287. doi: 10.1107/S1600536814002232 (PMC3998427; doi:10.1107/S1600536814002232)
Supplement: Supplementary file 2 [file e-70-0o287-Isup2.hkl]

# 
# h,k,l, Fc-squared, Fo-squared, sigma(Fo-squared) and status flag 
# 
data_I
_shelx_title ' 120117a in P-1' 
_shelx_refln_list_code          4 
_shelx_F_calc_maximum       98.21 
_exptl_crystal_F_000       292.00 
_reflns_d_resolution_high  0.8256 
 
loop_ 
 _symmetry_equiv_pos_as_xyz 
 'x, y, z' 
 '-x, -y, -z' 
 
_cell_length_a     6.9537 
_cell_length_b     8.4410 
_cell_length_c    12.5633 
_cell_angle_alpha  96.260 
_cell_angle_beta   98.381 
_cell_angle_gamma  92.647 
 
_shelx_F_squared_multiplier     1.000 
 
loop_ 
 _refln_index_h 
 _refln_index_k 
 _refln_index_l 
 _refln_F_squared_calc 
 _refln_F_squared_meas 
 _refln_F_squared_sigma 
 _refln_observed_status 
   1   0   0      187.89      179.69      2.92 o 
   2   0   0     9644.96     9408.32    343.03 o 
   3   0   0      142.41      155.73      5.82 o 
   4   0   0     2018.83     2197.57     45.86 o 
   5   0   0       22.65       25.25      0.65 o 
   6   0   0      329.02      335.81      8.69 o 
   7   0   0        7.58        8.55      0.60 o 
   8   0   0       76.36       72.57      2.13 o 
  -8   1   0       74.43       77.29      2.27 o 
  -7   1   0       22.42       19.41      0.94 o 
  -6   1   0      210.93      226.38      5.94 o 
  -5   1   0      121.44      120.35      2.63 o 
  -4   1   0      777.49      824.39     17.22 o 
  -3   1   0     1239.41     1210.24     25.66 o 
  -2   1   0     1344.56     1366.79     28.66 o 
  -1   1   0       37.32       40.40      1.05 o 
   0   1   0       23.55       23.90      0.52 o 
   1   1   0      315.22      309.64      5.04 o 
   2   1   0     1055.34     1043.09     21.77 o 
   3   1   0      102.65       91.57      5.14 o 
   4   1   0       87.14       95.95      2.10 o 
   5   1   0       17.35       16.84      0.48 o 
   6   1   0       36.17       35.64      0.92 o 
   7   1   0        4.70        3.49      0.47 o 
   8   1   0        3.55        3.77      0.50 o 
  -8   2   0        1.04        0.38      0.35 o 
  -7   2   0       13.62       14.11      0.62 o 
  -6   2   0        3.84        2.92      0.66 o 
  -5   2   0       11.56       10.08      0.47 o 
  -4   2   0       19.57       25.18      0.68 o 
  -3   2   0      167.15      186.23      3.91 o 
  -2   2   0      650.79      698.28     17.70 o 
  -1   2   0        8.48        6.75      0.19 o 
   0   2   0      142.92      134.72      2.89 o 
   1   2   0      156.74      142.71      3.01 o 
   2   2   0      104.53      109.40      2.90 o 
   3   2   0       63.38       66.25      1.47 o 
   4   2   0        1.88        0.93      0.12 o 
   5   2   0        2.44        2.40      0.30 o 
   6   2   0       39.19       41.09      1.04 o 
   7   2   0        6.31        5.60      0.50 o 
   8   2   0        0.08        0.25      0.25 o 
  -8   3   0        0.37        0.35      0.25 o 
  -7   3   0        2.07        1.15      0.26 o 
  -6   3   0       19.94       17.48      0.69 o 
  -5   3   0        0.18        0.21      0.15 o 
  -4   3   0       76.85       84.78      3.15 o 
  -3   3   0      419.73      440.49     11.23 o 
  -2   3   0       14.01       11.66      0.25 o 
  -1   3   0      312.98      340.30      8.85 o 
   0   3   0       85.79      100.14      2.66 o 
   1   3   0      345.25      181.91      6.84 o 
   2   3   0       34.31       30.86      0.85 o 
   3   3   0      517.88      556.03     14.23 o 
   4   3   0        0.35        0.59      0.15 o 
   5   3   0        2.66        3.52      0.29 o 
   6   3   0       73.54       73.13      2.09 o 
   7   3   0        9.91        8.93      0.57 o 
  -7   4   0        0.07        0.09      0.21 o 
  -6   4   0        0.28        0.00      0.20 o 
  -5   4   0       23.72       30.12      0.98 o 
  -4   4   0       92.45       91.01      2.47 o 
  -3   4   0      152.24      162.88      4.27 o 
  -2   4   0       41.17       38.49      0.96 o 
  -1   4   0       40.42       46.94      1.29 o 
   0   4   0        2.72        2.65      0.42 o 
   1   4   0       42.64       44.87      0.99 o 
   2   4   0       17.38       15.39      0.53 o 
   3   4   0        0.78        0.16      0.08 o 
   4   4   0        9.26        9.83      0.47 o 
   5   4   0       49.62       51.74      1.51 o 
   6   4   0        2.95        3.84      0.44 o 
   7   4   0        6.28        5.66      0.50 o 
  -7   5   0        8.47        7.22      0.48 o 
  -6   5   0        1.52        0.75      0.24 o 
  -5   5   0       14.93       15.35      0.62 o 
  -4   5   0        4.59        4.88      0.63 o 
  -3   5   0       87.45       97.19      2.12 o 
  -2   5   0        1.06        0.70      0.13 o 
  -1   5   0      107.31      121.71      3.21 o 
   0   5   0        0.00        0.03      0.09 o 
   1   5   0      178.29      184.15      3.93 o 
   2   5   0        2.48        2.19      0.22 o 
   4   5   0       43.91       46.08      1.40 o 
   5   5   0        6.72        7.30      0.57 o 
   6   5   0        0.26        0.57      0.25 o 
  -7   6   0        0.00        0.00      0.20 o 
  -6   6   0        0.95        1.15      0.26 o 
  -5   6   0        0.30        0.79      0.20 o 
  -4   6   0        2.27        2.72      0.29 o 
  -3   6   0        4.99        4.12      0.31 o 
  -2   6   0        1.07        1.36      0.20 o 
  -1   6   0        1.70        1.15      0.15 o 
   0   6   0        0.59        0.10      0.16 o 
   2   6   0       48.07       47.79      1.95 o 
   3   6   0       41.80       43.82      1.83 o 
   4   6   0        0.02        0.19      0.25 o 
   5   6   0       19.32       19.82      1.01 o 
   6   6   0        0.59        0.57      0.25 o 
  -6   7   0       10.03        9.67      0.57 o 
  -5   7   0        7.66        7.58      0.72 o 
  -4   7   0       49.46       49.76      1.51 o 
  -3   7   0       36.63       41.25      1.27 o 
  -2   7   0       83.07       77.74      2.16 o 
  -1   7   0       55.24       55.49      1.58 o 
   0   7   0       33.96       30.09      1.32 o 
   1   7   0       47.26       49.36      2.01 o 
   2   7   0      132.00      128.29      4.79 o 
   3   7   0       36.10       40.22      1.70 o 
   4   7   0       29.07       29.07      1.32 o 
   5   7   0        1.85        1.82      0.38 o 
  -5   8   0        0.61        1.36      0.29 o 
  -4   8   0        3.74        2.19      0.31 o 
  -3   8   0        5.70        4.43      0.47 o 
  -2   8   0        0.71        0.17      0.20 o 
  -1   8   0        3.05        3.71      0.50 o 
   0   8   0        4.01        2.64      0.38 o 
   1   8   0        8.19       10.63      0.69 o 
   2   8   0        1.39        1.95      0.38 o 
   3   8   0        0.03        0.06      0.25 o 
   4   8   0        0.08        0.00      0.25 o 
  -4   9   0        1.84        2.17      0.33 o 
  -3   9   0        3.20        4.09      0.57 o 
  -2   9   0        0.29        0.44      0.31 o 
  -1   9   0        1.27        1.45      0.38 o 
   0   9   0        8.72        9.06      0.69 o 
   1   9   0        0.01        0.00      0.25 o 
   2   9   0        0.04        0.00      0.28 o 
   3   9   0        0.00        0.00      0.25 o 
  -2  10   0        0.01        0.00      0.38 o 
  -1  10   0        0.00        0.13      0.31 o 
   0  10   0        1.12        1.13      0.44 o 
  -1 -10   1        6.30        7.61      0.69 o 
   0 -10   1        0.02        1.38      0.38 o 
   1 -10   1        5.43        5.66      0.63 o 
   2 -10   1        0.12        0.00      0.31 o 
  -3  -9   1        3.07        3.46      0.44 o 
  -2  -9   1        0.11        0.13      0.25 o 
  -1  -9   1        1.65        1.95      0.38 o 
   0  -9   1       17.62       18.69      1.01 o 
   1  -9   1        3.62        4.97      0.57 o 
   2  -9   1        0.35        0.00      0.31 o 
   3  -9   1        1.11        2.08      0.44 o 
   4  -9   1        0.01        0.00      0.28 o 
  -4  -8   1        0.00        0.00      0.25 o 
  -3  -8   1       46.00       46.02      1.95 o 
  -2  -8   1        0.63        0.69      0.31 o 
  -1  -8   1        0.44        0.00      0.25 o 
   0  -8   1       27.08       24.48      1.20 o 
   1  -8   1       20.17       21.71      1.13 o 
   2  -8   1        5.95        5.80      0.40 o 
   3  -8   1       25.73       27.16      1.48 o 
   4  -8   1        1.62        1.08      0.27 o 
   5  -8   1        0.96        1.03      0.29 o 
  -5  -7   1        0.53        0.50      0.31 o 
  -4  -7   1        1.51        1.91      0.35 o 
  -3  -7   1       13.91       10.84      0.53 o 
  -2  -7   1       21.83       21.52      1.54 o 
  -1  -7   1        0.49        0.00      0.18 o 
   0  -7   1       21.74       23.22      1.13 o 
   1  -7   1       23.43       30.09      0.96 o 
   2  -7   1       11.69       12.37      0.69 o 
   3  -7   1       25.60       27.29      0.93 o 
   4  -7   1       16.78       16.72      0.69 o 
   5  -7   1       19.64       20.69      0.82 o 
   6  -7   1        3.63        2.76      0.57 o 
  -6  -6   1        0.95        0.69      0.31 o 
  -5  -6   1       14.02       12.17      0.57 o 
  -4  -6   1        1.34        1.81      0.31 o 
  -3  -6   1      174.66      177.71      4.70 o 
  -2  -6   1        9.58       10.94      0.50 o 
  -1  -6   1       42.99       40.59      1.20 o 
   0  -6   1       60.99       60.22      1.69 o 
   1  -6   1       17.20       16.05      0.76 o 
   2  -6   1       66.76       73.96      2.03 o 
   3  -6   1        2.19        1.81      0.24 o 
   4  -6   1       35.74       38.50      1.22 o 
   5  -6   1        0.04        0.06      0.20 o 
   6  -6   1        0.73        0.22      0.31 o 
  -7  -5   1        3.24        3.21      0.44 o 
  -6  -5   1       42.56       40.74      1.28 o 
  -5  -5   1       10.23       11.95      0.54 o 
  -4  -5   1        1.32        1.57      0.38 o 
  -3  -5   1      364.97      367.68     13.08 o 
  -2  -5   1       62.87       60.38      1.71 o 
  -1  -5   1      118.99      136.36      3.61 o 
   0  -5   1       25.22       24.18      1.54 o 
   1  -5   1      100.03      115.83      3.06 o 
   2  -5   1       61.12       75.82      2.07 o 
   3  -5   1       16.88       16.43      0.66 o 
   4  -5   1       19.33       21.48      0.75 o 
   5  -5   1       32.58       34.90      1.11 o 
   6  -5   1        8.33       10.29      0.60 o 
   7  -5   1        6.15        5.56      0.44 o 
  -7  -4   1        4.55        5.28      0.41 o 
  -6  -4   1        0.03        0.26      0.22 o 
  -5  -4   1       29.22       30.41      0.99 o 
  -4  -4   1      110.34      114.94      3.09 o 
  -3  -4   1       16.13       21.21      0.94 o 
  -2  -4   1       76.76       76.87      2.07 o 
  -1  -4   1      188.73      228.65      5.93 o 
   0  -4   1      316.03      318.69      8.13 o 
   1  -4   1      372.44      416.54      8.74 o 
   2  -4   1        2.62        2.25      0.14 o 
   3  -4   1      227.04      271.51      7.03 o 
   4  -4   1       12.89       11.48      0.48 o 
   5  -4   1       47.01       46.05      1.38 o 
   6  -4   1       19.33       18.42      0.73 o 
   7  -4   1       26.91       29.57      1.07 o 
  -7  -3   1        6.53        6.10      0.41 o 
  -6  -3   1        0.14        0.55      0.31 o 
  -5  -3   1       37.18       41.70      1.00 o 
  -4  -3   1       23.54       20.66      1.26 o 
  -3  -3   1      169.30      182.58      3.88 o 
  -2  -3   1       86.21       94.08      2.41 o 
  -1  -3   1      431.08      471.37     16.62 o 
   0  -3   1     1138.62     1141.57     23.85 o 
   1  -3   1      214.64      238.12      5.09 o 
   2  -3   1       48.97       55.22      1.49 o 
   3  -3   1     1035.06     1123.55     28.47 o 
   4  -3   1       33.65       39.72      1.64 o 
   5  -3   1        7.03        8.72      0.69 o 
   6  -3   1       10.58        9.05      0.48 o 
   7  -3   1        0.96        1.37      0.26 o 
   8  -3   1        0.22        0.00      0.24 o 
  -7  -2   1        6.61        7.55      0.44 o 
  -6  -2   1       15.79       17.06      0.53 o 
  -5  -2   1        0.15        0.08      0.10 o 
  -4  -2   1        2.78        2.47      0.15 o 
  -3  -2   1       14.21       11.09      0.31 o 
  -2  -2   1        2.24        2.12      0.16 o 
  -1  -2   1      811.28      817.18     20.80 o 
   0  -2   1     3749.82     3743.83     67.91 o 
   1  -2   1      188.54      185.21      3.37 o 
   2  -2   1     1206.59     1234.70     45.06 o 
   3  -2   1      760.07      839.20     29.56 o 
   4  -2   1       20.91       23.01      0.57 o 
   5  -2   1        8.57        8.48      1.07 o 
   6  -2   1        0.58        0.06      0.79 o 
   7  -2   1        0.73        0.62      0.44 o 
   8  -2   1        0.04        0.00      0.25 o 
  -7  -1   1        0.55        0.56      0.17 o 
  -6  -1   1        0.63        0.45      0.13 o 
  -5  -1   1        5.13        5.10      0.24 o 
  -4  -1   1        4.25        3.77      0.21 o 
  -3  -1   1       33.58       36.71      1.05 o 
  -2  -1   1       62.44       49.72      1.34 o 
   0  -1   1       28.20       28.29      0.53 o 
   1  -1   1     1869.55     1730.65    108.67 o 
   2  -1   1     1242.10     1293.14     32.92 o 
   3  -1   1      693.41      718.87     15.01 o 
   4  -1   1      147.13      183.80      4.78 o 
   5  -1   1      134.56      139.71      3.70 o 
   6  -1   1       95.03      113.05      4.41 o 
   7  -1   1       24.99       24.21      0.89 o 
   8  -1   1       27.20       24.92      1.16 o 
  -8   0   1       24.07       19.38      1.20 o 
  -7   0   1        5.12        4.18      0.33 o 
  -6   0   1       57.29       55.76      1.32 o 
  -5   0   1       14.36       14.09      0.42 o 
  -4   0   1      709.13      762.93     15.94 o 
  -3   0   1        0.12        0.82      0.16 o 
  -2   0   1     6054.50     6101.72    158.14 o 
  -1   0   1      174.25      203.60      3.70 o 
   0   0   1     1150.76     1060.49     40.35 o 
   1   0   1       19.65       10.21      0.38 o 
   2   0   1     6592.05     6928.72    175.24 o 
   3   0   1        4.14        3.54      0.38 o 
   4   0   1     1549.23     1654.84     41.97 o 
   5   0   1        0.82        1.34      0.20 o 
   6   0   1      579.22      602.98     15.44 o 
   7   0   1        0.81        0.34      0.21 o 
   8   0   1       73.10       72.11      2.14 o 
  -8   1   1       41.24       39.09      1.95 o 
  -7   1   1       38.59       36.28      1.17 o 
  -6   1   1      297.91      310.39      6.60 o 
  -5   1   1       30.64       27.10      0.69 o 
  -4   1   1      801.62      888.91     18.59 o 
  -3   1   1      114.57      124.16      2.64 o 
  -2   1   1     1790.19     1878.76     39.30 o 
  -1   1   1     4254.47     4306.60    452.98 o 
   2   1   1      445.88      237.23      8.37 o 
   3   1   1      134.65      145.91      3.80 o 
   4   1   1       92.31      105.52      2.78 o 
   5   1   1       19.08       23.08      0.75 o 
   6   1   1       13.07       14.18      0.60 o 
   7   1   1        2.11        1.46      0.38 o 
   8   1   1        7.55        8.55      0.69 o 
  -8   2   1        2.09        1.57      0.44 o 
  -7   2   1        7.02        6.65      0.44 o 
  -6   2   1        2.51        1.72      0.63 o 
  -5   2   1        2.11        2.97      0.17 o 
  -4   2   1       86.54      100.85      2.20 o 
  -3   2   1       12.02        7.49      0.38 o 
  -2   2   1       30.44       36.84      0.82 o 
  -1   2   1      762.60      780.42     19.77 o 
   0   2   1        8.21        8.06      0.38 o 
   2   2   1      103.64      105.27      2.77 o 
   3   2   1       84.49       83.33      2.22 o 
   4   2   1       24.99       23.54      0.73 o 
   5   2   1       11.34       13.38      0.51 o 
   6   2   1        1.11        1.15      0.38 o 
   7   2   1        0.29        0.00      0.25 o 
  -8   3   1        0.85        0.69      0.44 o 
  -7   3   1        4.60        4.23      0.38 o 
  -6   3   1       16.83       14.41      0.60 o 
  -5   3   1        7.53        7.19      0.44 o 
  -4   3   1        1.43        2.88      0.16 o 
  -3   3   1        8.03       10.94      0.30 o 
  -2   3   1        8.72       10.98      0.50 o 
  -1   3   1       58.47       54.37      2.08 o 
   2   3   1        1.05        0.57      0.13 o 
   3   3   1      422.57      427.17     10.96 o 
   4   3   1       22.06       21.65      0.94 o 
   5   3   1        0.36        0.25      0.19 o 
   6   3   1       11.61       12.46      0.69 o 
   7   3   1        0.05        0.50      0.25 o 
  -7   4   1        1.63        1.18      0.38 o 
  -6   4   1        1.38        1.01      0.24 o 
  -5   4   1        3.52        3.04      0.29 o 
  -4   4   1       28.19       29.64      0.93 o 
  -3   4   1        3.87        3.84      0.20 o 
  -2   4   1       34.64       37.21      1.07 o 
  -1   4   1       45.72       43.41      1.20 o 
   0   4   1       27.47       27.80      0.80 o 
   2   4   1      110.40       97.77      3.60 o 
   3   4   1      254.61      271.85      9.69 o 
   4   4   1        3.23        4.40      0.44 o 
   5   4   1       10.72       10.19      0.63 o 
   6   4   1        2.66        2.01      0.31 o 
   7   4   1        0.90        0.88      0.31 o 
  -7   5   1        3.55        3.84      0.39 o 
  -6   5   1        6.44        7.18      0.42 o 
  -5   5   1       14.30       15.89      0.62 o 
  -4   5   1       34.12       34.62      1.64 o 
  -3   5   1       23.38       26.52      0.66 o 
  -2   5   1      110.01      110.27      2.94 o 
  -1   5   1       55.19       63.29      1.74 o 
   0   5   1       53.25       59.50      1.60 o 
   3   5   1       18.30       14.66      0.76 o 
   4   5   1       11.81        9.69      0.63 o 
   5   5   1       17.95       19.32      0.94 o 
   6   5   1        1.56        1.01      0.31 o 
  -7   6   1        0.00        0.03      0.66 o 
  -6   6   1        0.81        1.06      0.24 o 
  -5   6   1        0.03        0.03      0.20 o 
  -4   6   1       10.42       11.79      0.55 o 
  -3   6   1       63.09       64.81      1.85 o 
  -2   6   1        1.40        2.08      0.22 o 
  -1   6   1       17.56       16.97      0.82 o 
   0   6   1        1.93        1.36      0.15 o 
   2   6   1       11.81        8.87      0.57 o 
   3   6   1       82.09       80.21      3.09 o 
   4   6   1       10.33       10.38      0.69 o 
   5   6   1        6.80        7.99      0.63 o 
   6   6   1        5.40        5.72      0.50 o 
  -6   7   1       29.25       31.76      1.13 o 
  -5   7   1        3.19        4.10      0.88 o 
  -4   7   1        2.06        2.72      0.31 o 
  -3   7   1        1.13        1.35      0.27 o 
  -2   7   1       60.47       61.83      1.78 o 
  -1   7   1        0.11        0.42      0.15 o 
   0   7   1      190.72      193.11      7.07 o 
   1   7   1        4.81        6.29      0.50 o 
   2   7   1       17.57       17.24      0.94 o 
   3   7   1        1.08        1.70      0.31 o 
   4   7   1       16.51       15.35      0.88 o 
   5   7   1        5.42        6.29      0.57 o 
  -5   8   1        0.07        0.00      0.22 o 
  -4   8   1       31.70       34.82      1.18 o 
  -3   8   1        1.42        1.32      0.27 o 
  -2   8   1       15.08       17.32      0.67 o 
  -1   8   1       11.37       10.25      0.69 o 
   0   8   1        3.49        4.03      0.44 o 
   1   8   1        1.03        0.63      0.25 o 
   2   8   1        6.17        6.92      0.57 o 
   3   8   1        0.98        0.44      0.25 o 
   4   8   1        0.51        0.44      0.31 o 
  -4   9   1        0.61        0.00      0.25 o 
  -3   9   1        4.70        3.33      0.50 o 
  -2   9   1        0.00        0.00      0.31 o 
  -1   9   1        0.14        0.00      0.25 o 
   0   9   1        0.06        0.63      0.31 o 
   1   9   1        1.56        1.26      0.38 o 
   2   9   1        0.07        0.13      0.31 o 
   3   9   1        0.30        0.44      0.31 o 
  -1  10   1        0.92        0.94      0.38 o 
   0  10   1        2.27        2.39      0.44 o 
  -1 -10   2        1.48        1.95      0.44 o 
   0 -10   2       16.77       19.25      1.13 o 
   1 -10   2        1.33        1.57      0.44 o 
   2 -10   2        2.32        4.78      0.63 o 
  -3  -9   2        0.23        0.25      0.31 o 
  -2  -9   2        0.03        0.00      0.25 o 
  -1  -9   2        8.67        5.98      0.57 o 
   0  -9   2        0.83        0.38      0.31 o 
   1  -9   2        0.33        0.57      0.31 o 
   2  -9   2        3.52        2.26      0.44 o 
   3  -9   2        0.23        0.00      0.25 o 
   4  -9   2        1.29        0.53      0.27 o 
  -4  -8   2        3.58        3.79      0.38 o 
  -3  -8   2        1.13        1.73      0.29 o 
  -2  -8   2        0.96        0.83      0.21 o 
  -1  -8   2       29.98       29.09      1.00 o 
   0  -8   2        5.88        5.28      0.57 o 
   1  -8   2       24.40       24.86      1.26 o 
   2  -8   2        0.10        0.12      0.20 o 
   3  -8   2       21.08       21.40      0.82 o 
   4  -8   2        4.76        4.40      0.40 o 
   5  -8   2        6.60        6.85      0.91 o 
  -5  -7   2        3.49        3.67      0.36 o 
  -4  -7   2       96.83       96.35      2.71 o 
  -3  -7   2       54.61       49.19      1.49 o 
  -2  -7   2       33.86       31.29      1.02 o 
  -1  -7   2       11.30       10.36      0.47 o 
   0  -7   2       74.72       73.18      2.07 o 
   1  -7   2        8.40        9.01      0.42 o 
   2  -7   2       19.51       20.09      0.71 o 
   3  -7   2       27.63       28.11      0.96 o 
   4  -7   2        6.94        7.23      0.47 o 
   5  -7   2        0.20        0.00      0.21 o 
   6  -7   2        2.37        2.43      0.66 o 
  -6  -6   2        1.15        1.08      0.26 o 
  -5  -6   2        6.10        5.71      0.69 o 
  -4  -6   2       28.62       27.10      1.60 o 
  -3  -6   2       38.10       35.34      2.49 o 
  -2  -6   2        1.55        1.11      0.20 o 
  -1  -6   2       11.41       11.75      0.49 o 
   0  -6   2       22.98       17.91      0.69 o 
   1  -6   2       15.95       18.16      0.62 o 
   2  -6   2        1.88        3.18      0.27 o 
   3  -6   2       22.51       24.60      1.20 o 
   4  -6   2        2.04        1.61      0.24 o 
   5  -6   2        7.55        8.32      0.47 o 
   6  -6   2        3.48        3.66      0.38 o 
  -7  -5   2        0.32        0.16      0.21 o 
  -6  -5   2        0.33        0.21      0.20 o 
  -5  -5   2        1.95        2.39      0.26 o 
  -4  -5   2       23.66       23.78      0.82 o 
  -3  -5   2        5.83        7.93      0.50 o 
  -2  -5   2       41.00       42.82      1.24 o 
  -1  -5   2       42.55       48.16      1.38 o 
   0  -5   2      134.30      157.55      3.37 o 
   2  -5   2        4.50        6.14      0.50 o 
   3  -5   2      382.44      396.32     10.19 o 
   4  -5   2       30.75       34.36      1.09 o 
   5  -5   2        4.01        3.21      0.38 o 
   6  -5   2       16.97       15.21      0.82 o 
   7  -5   2        2.73        2.45      0.35 o 
  -7  -4   2       34.25       33.20      1.29 o 
  -6  -4   2       13.05       10.97      0.94 o 
  -5  -4   2       24.92       22.99      0.77 o 
  -4  -4   2        0.09        0.45      0.16 o 
  -2  -4   2       36.29       42.31      1.20 o 
  -1  -4   2        0.80        0.72      0.13 o 
   0  -4   2        0.07        0.03      0.07 o 
   1  -4   2       68.86       85.50      2.27 o 
   2  -4   2     1251.18     1318.16     23.92 o 
   3  -4   2       29.62       31.25      0.96 o 
   4  -4   2       60.05       65.57      1.87 o 
   5  -4   2       33.76       40.49      1.24 o 
   6  -4   2        6.84        8.36      0.48 o 
   7  -4   2       11.29       10.83      0.60 o 
  -7  -3   2        0.26        0.00      0.17 o 
  -6  -3   2        1.55        1.25      0.20 o 
  -5  -3   2       22.95       23.11      0.63 o 
  -4  -3   2        1.31        1.69      0.12 o 
  -3  -3   2       46.07       51.15      1.14 o 
  -2  -3   2       18.72       11.63      1.29 o 
  -1  -3   2      968.11     1002.30     25.34 o 
   0  -3   2       17.18       16.90      0.57 o 
   1  -3   2      125.93      131.22      2.81 o 
   2  -3   2      214.02      234.09      4.29 o 
   3  -3   2       12.65       13.46      0.82 o 
   4  -3   2        0.10        0.00      0.10 o 
   5  -3   2        3.40        3.10      0.29 o 
   6  -3   2        0.05        0.00      0.20 o 
   7  -3   2        0.55        1.16      0.27 o 
  -7  -2   2        0.19        0.00      0.16 o 
  -6  -2   2       18.16       17.69      0.62 o 
  -5  -2   2       12.81       11.04      0.36 o 
  -4  -2   2       18.50       18.76      0.74 o 
  -3  -2   2       85.77       82.17      2.23 o 
  -2  -2   2      209.73      220.09      4.63 o 
  -1  -2   2        0.69        1.11      0.09 o 
   0  -2   2     5852.23     5779.16    435.74 o 
   1  -2   2      442.79      438.67      9.29 o 
   2  -2   2       40.88       40.77      0.91 o 
   3  -2   2       84.95       73.94      1.71 o 
   4  -2   2       81.56       86.67      1.90 o 
   5  -2   2       36.27       36.68      1.11 o 
   6  -2   2        2.01        2.47      0.29 o 
   7  -2   2        5.52        6.34      0.44 o 
   8  -2   2        6.95        8.42      0.55 o 
  -7  -1   2        6.07        7.57      0.36 o 
  -6  -1   2        3.25        3.62      0.45 o 
  -5  -1   2        0.53        0.52      0.12 o 
  -4  -1   2      178.45      177.56      3.78 o 
  -3  -1   2        5.88        5.56      0.38 o 
  -2  -1   2      476.74      462.53      9.67 o 
   0  -1   2      149.02      145.10      3.06 o 
   1  -1   2        3.94        7.00      0.26 o 
   3  -1   2       14.25       15.99      0.53 o 
   4  -1   2       22.77       19.49      0.66 o 
   5  -1   2      108.16      119.44      3.21 o 
   6  -1   2       16.77       16.90      0.71 o 
   7  -1   2        7.74        7.57      0.47 o 
   8  -1   2       15.04       16.78      0.77 o 
  -8   0   2        5.61        4.65      0.63 o 
  -7   0   2       10.83       12.17      0.60 o 
  -6   0   2       21.86       20.23      0.58 o 
  -5   0   2        2.65        4.34      0.53 o 
  -4   0   2       13.14       14.75      1.49 o 
  -3   0   2       18.05       18.59      0.68 o 
  -2   0   2      241.84      267.53      5.59 o 
  -1   0   2     1095.95     1163.42     30.42 o 
   0   0   2     1079.53     1086.34     56.55 o 
   1   0   2        1.34        1.95      0.13 o 
   3   0   2        0.25        0.06      0.16 o 
   4   0   2      161.24      186.67      4.84 o 
   5   0   2       55.53       60.18      1.69 o 
   6   0   2       30.30       32.79      1.07 o 
   7   0   2        0.50        0.69      0.28 o 
   8   0   2       21.65       21.36      0.89 o 
  -8   1   2        1.90        1.07      0.44 o 
  -7   1   2        5.18        4.74      0.60 o 
  -6   1   2        6.65        6.20      0.30 o 
  -5   1   2        6.25        7.96      0.29 o 
  -4   1   2        0.44        0.57      0.25 o 
  -3   1   2      279.27      287.56      6.04 o 
  -2   1   2        4.16        5.04      0.19 o 
  -1   1   2        6.40        8.94      0.22 o 
   0   1   2      168.95      157.38      5.55 o 
   1   1   2       24.70       18.65      0.76 o 
   3   1   2      144.67      183.30      6.58 o 
   4   1   2       11.56       16.31      0.55 o 
   5   1   2       66.63       63.97      1.78 o 
   6   1   2      100.29      106.60      2.92 o 
   7   1   2        1.23        1.82      0.38 o 
  -8   2   2        0.08        0.00      0.38 o 
  -7   2   2       25.56       25.42      1.38 o 
  -6   2   2        1.80        1.41      0.21 o 
  -5   2   2        0.62        0.31      0.10 o 
  -4   2   2       38.87       36.67      0.86 o 
  -3   2   2       56.99       49.88      7.41 o 
  -2   2   2       38.71       42.22      0.94 o 
  -1   2   2      336.19      319.51     11.29 o 
   0   2   2      482.32      482.39     16.96 o 
   1   2   2       81.58       74.16      2.72 o 
   2   2   2     1221.95      798.78     28.20 o 
   3   2   2       67.63       78.98      2.90 o 
   4   2   2       23.66       21.84      0.94 o 
   5   2   2      202.20      203.73      7.33 o 
   6   2   2       39.46       39.40      1.64 o 
   7   2   2        3.95        3.21      0.44 o 
  -8   3   2        0.89        0.94      0.44 o 
  -7   3   2       11.41        9.00      0.75 o 
  -6   3   2        9.00       10.24      0.53 o 
  -5   3   2       22.14       21.46      0.73 o 
  -4   3   2      128.58      131.78      3.44 o 
  -3   3   2       30.22       30.29      0.71 o 
  -2   3   2      337.23      344.15      8.99 o 
   0   3   2      483.39      402.53     14.20 o 
   1   3   2       52.90       53.89      2.02 o 
   2   3   2        0.99        0.44      0.13 o 
   3   3   2        0.24        0.00      0.19 o 
   4   3   2       52.35       53.22      2.08 o 
   5   3   2        0.02        0.19      0.19 o 
   6   3   2        3.43        2.77      0.38 o 
   7   3   2        3.31        3.46      0.44 o 
  -7   4   2       15.45       15.60      1.07 o 
  -6   4   2        0.69        0.31      0.20 o 
  -5   4   2       28.27       26.91      0.89 o 
  -4   4   2        7.14        7.47      0.27 o 
  -3   4   2      336.04      352.37      7.43 o 
  -2   4   2        1.19        0.74      0.13 o 
  -1   4   2      105.03      121.78      3.19 o 
   0   4   2        0.16        0.31      0.13 o 
   1   4   2      102.72      119.13      3.08 o 
   3   4   2      201.91      211.39      7.59 o 
   4   4   2       19.85       24.67      1.07 o 
   5   4   2        1.32        1.51      0.31 o 
   6   4   2        2.40        2.77      0.38 o 
   7   4   2        0.36        0.00      0.25 o 
  -7   5   2        3.39        2.70      0.57 o 
  -6   5   2       13.30       14.22      0.62 o 
  -5   5   2        0.95        0.73      0.25 o 
  -4   5   2       17.74       16.47      1.20 o 
  -3   5   2       75.38       74.07      1.66 o 
  -2   5   2       22.80       28.07      0.87 o 
  -1   5   2       65.64       56.14      1.54 o 
   0   5   2       89.30       92.21      2.43 o 
   1   5   2       26.80       23.16      1.01 o 
   3   5   2       32.25       33.86      1.45 o 
   4   5   2        6.47        6.29      0.50 o 
   5   5   2        0.00        0.00      0.19 o 
   6   5   2        4.27        4.78      0.50 o 
  -7   6   2        0.33        0.00      0.44 o 
  -6   6   2       11.37       11.15      0.57 o 
  -5   6   2        9.78        8.95      0.50 o 
  -4   6   2       50.29       49.89      1.79 o 
  -3   6   2       15.36       14.50      0.63 o 
  -2   6   2       36.06       36.51      1.11 o 
  -1   6   2       21.79       20.36      0.67 o 
   0   6   2       50.38       46.96      1.34 o 
   1   6   2        1.30        1.07      0.25 o 
   2   6   2       97.35       98.40      3.72 o 
   3   6   2        5.96        5.85      0.50 o 
   4   6   2       25.03       23.09      1.13 o 
   5   6   2        1.21        0.94      0.31 o 
   6   6   2        9.02        8.87      0.69 o 
  -6   7   2        1.80        1.33      0.50 o 
  -5   7   2        1.11        2.14      0.31 o 
  -4   7   2      107.48      113.66      3.14 o 
  -3   7   2       16.38       17.26      0.69 o 
  -2   7   2       68.00       71.25      2.00 o 
  -1   7   2        1.07        1.09      0.20 o 
   0   7   2       56.33       52.83      2.14 o 
   1   7   2        1.12        1.45      0.31 o 
   2   7   2       38.54       38.27      1.64 o 
   3   7   2        4.94        5.47      0.50 o 
   4   7   2       21.37       20.70      1.07 o 
   5   7   2        1.57        1.57      0.38 o 
  -5   8   2        0.68        0.43      0.24 o 
  -4   8   2        4.61        3.70      0.38 o 
  -3   8   2        0.25        0.00      0.20 o 
  -2   8   2        0.20        0.39      0.20 o 
  -1   8   2        1.80        2.20      0.38 o 
   0   8   2        0.01        0.00      0.25 o 
   1   8   2        0.20        0.00      0.25 o 
   2   8   2        3.78        2.83      0.38 o 
   3   8   2        3.47        3.27      0.44 o 
   4   8   2        0.54        0.63      0.31 o 
  -4   9   2        0.02        0.00      0.22 o 
  -3   9   2        0.36        0.31      0.31 o 
  -2   9   2        0.26        0.06      0.25 o 
  -1   9   2        3.39        2.58      0.44 o 
   0   9   2        0.32        0.69      0.31 o 
   1   9   2        0.75        0.00      0.25 o 
   2   9   2        0.00        0.19      0.25 o 
  -1 -10   3        5.57        6.35      0.69 o 
   0 -10   3        0.35        1.01      0.38 o 
   1 -10   3        0.23        0.31      0.31 o 
  -3  -9   3        0.75        0.30      0.19 o 
  -2  -9   3        0.02        0.08      0.20 o 
  -1  -9   3       18.67       20.15      0.78 o 
   0  -9   3        3.10        3.02      0.44 o 
   1  -9   3        0.09        0.38      0.31 o 
   2  -9   3        0.24        0.00      0.25 o 
   3  -9   3        0.79        0.69      0.38 o 
   4  -9   3        0.61        0.19      0.24 o 
  -4  -8   3        5.04        4.05      0.39 o 
  -3  -8   3       20.29       19.82      0.77 o 
  -2  -8   3        0.92        1.45      0.27 o 
  -1  -8   3       60.43       56.23      1.69 o 
   0  -8   3        0.07        0.44      0.20 o 
   1  -8   3       32.49       30.08      1.45 o 
   2  -8   3        4.68        5.63      0.40 o 
   3  -8   3        9.48        9.64      0.51 o 
   4  -8   3        0.03        0.02      0.24 o 
   5  -8   3        6.94        9.20      0.57 o 
  -5  -7   3        6.17        6.39      0.57 o 
  -4  -7   3        1.25        1.45      0.26 o 
  -3  -7   3        0.20        0.24      0.22 o 
  -2  -7   3       27.77       24.72      0.84 o 
  -1  -7   3        7.51        6.70      0.44 o 
   0  -7   3       45.92       39.83      1.22 o 
   1  -7   3       17.44       18.65      0.56 o 
   2  -7   3      102.49      103.28      2.83 o 
   3  -7   3       52.71       60.94      1.80 o 
   4  -7   3       27.51       27.20      1.57 o 
   5  -7   3        1.33        1.13      0.26 o 
   6  -7   3       10.71       14.03      0.69 o 
  -6  -6   3        2.49        3.06      0.66 o 
  -5  -6   3        4.49        5.60      0.39 o 
  -4  -6   3       58.27       57.83      1.79 o 
  -3  -6   3        0.27        0.00      0.15 o 
  -2  -6   3        8.91       10.29      0.69 o 
  -1  -6   3       21.60       20.51      0.69 o 
   0  -6   3        6.53        9.70      0.40 o 
   1  -6   3        0.43        0.14      0.09 o 
   2  -6   3      143.62       77.13      3.03 o 
   3  -6   3       18.31       16.40      0.62 o 
   4  -6   3        1.55        2.37      0.27 o 
   5  -6   3        1.98        2.83      0.31 o 
   6  -6   3        0.07        0.13      0.31 o 
  -7  -5   3        2.45        2.58      0.57 o 
  -6  -5   3        0.01        0.00      0.31 o 
  -5  -5   3        0.28        0.24      0.16 o 
  -4  -5   3        4.05        4.38      0.30 o 
  -3  -5   3        2.57        1.95      0.16 o 
  -2  -5   3       10.52        8.80      0.38 o 
  -1  -5   3       25.26       22.33      0.73 o 
   0  -5   3       71.54       75.22      2.05 o 
   1  -5   3       22.79       19.07      0.62 o 
   2  -5   3       61.40       60.35      1.67 o 
   3  -5   3       16.15       14.50      0.91 o 
   4  -5   3        0.10        0.35      0.18 o 
   5  -5   3        2.91        2.45      0.29 o 
   6  -5   3        0.00        0.00      0.20 o 
   7  -5   3        4.41        4.11      0.42 o 
  -7  -4   3        5.94        4.59      0.63 o 
  -6  -4   3        0.85        0.50      0.25 o 
  -5  -4   3       17.80       16.08      0.63 o 
  -4  -4   3        4.06        4.41      0.30 o 
  -2  -4   3       11.33       14.01      0.48 o 
  -1  -4   3      610.48      652.53     16.66 o 
   0  -4   3      282.20      300.48      7.72 o 
   1  -4   3      179.32      183.90      3.91 o 
   2  -4   3      208.40      193.45      4.14 o 
   3  -4   3      275.45      281.67      7.28 o 
   4  -4   3        0.74        0.73      0.20 o 
   5  -4   3       28.02       26.72      0.91 o 
   6  -4   3        0.05        0.00      0.18 o 
   7  -4   3        4.88        4.11      0.39 o 
  -7  -3   3        5.84        4.34      0.57 o 
  -6  -3   3       14.88       13.66      0.54 o 
  -5  -3   3       29.00       28.55      0.73 o 
  -4  -3   3        8.61        8.18      0.35 o 
  -3  -3   3       29.16       31.77      2.33 o 
  -2  -3   3       65.37       61.60      1.67 o 
  -1  -3   3      919.59      894.46     22.77 o 
   0  -3   3      497.49      504.47     12.84 o 
   1  -3   3      151.20      151.18      3.21 o 
   2  -3   3       89.20       90.14      1.95 o 
   3  -3   3        2.72        2.67      0.15 o 
   5  -3   3       10.69       10.30      0.57 o 
   6  -3   3        0.20        0.00      0.20 o 
   7  -3   3        0.09        0.05      0.21 o 
  -7  -2   3        4.90        4.34      0.57 o 
  -6  -2   3        8.19        9.05      0.36 o 
  -5  -2   3       54.24       55.31      1.28 o 
  -4  -2   3        1.70        1.28      0.12 o 
  -3  -2   3      168.03      168.64      5.93 o 
  -2  -2   3       43.33       43.57      4.06 o 
  -1  -2   3       88.20       46.83      1.83 o 
   0  -2   3       36.95       40.37      1.09 o 
   1  -2   3      807.84      898.37     18.81 o 
   2  -2   3        9.40        5.91      0.26 o 
   3  -2   3      121.30      119.10      3.10 o 
   4  -2   3       46.84       45.58      1.27 o 
   5  -2   3       77.26       83.23      2.77 o 
   6  -2   3       45.90       46.27      1.42 o 
   7  -2   3        1.06        0.72      0.24 o 
  -7  -1   3       18.91       20.64      1.20 o 
  -6  -1   3       65.36       66.92      1.54 o 
  -5  -1   3        0.01        0.19      0.09 o 
  -4  -1   3       73.30       78.63      2.71 o 
  -3  -1   3       22.32       19.47      0.60 o 
  -2  -1   3      291.12      274.43      7.01 o 
  -1  -1   3      630.28      536.03     18.86 o 
   0  -1   3      758.02      720.38     18.30 o 
   1  -1   3       70.92       74.10      1.94 o 
   3  -1   3       18.37       16.43      0.55 o 
   4  -1   3        9.96       11.66      0.47 o 
   5  -1   3      154.70      162.50      4.30 o 
   6  -1   3       31.95       32.55      1.07 o 
   7  -1   3        0.71        0.95      0.60 o 
  -8   0   3        2.44        1.95      0.50 o 
  -7   0   3       38.60       40.72      1.89 o 
  -6   0   3        3.72        3.99      0.35 o 
  -5   0   3        5.55        6.80      0.27 o 
  -4   0   3       25.33       29.46      0.71 o 
  -3   0   3       42.80       49.67      1.10 o 
  -2   0   3       46.11       36.69      0.98 o 
  -1   0   3      642.14      719.52     26.54 o 
   0   0   3       55.37       41.26      1.11 o 
   1   0   3      262.90      250.14      8.82 o 
   2   0   3      154.14       92.35      3.36 o 
   3   0   3       61.22       59.63      2.21 o 
   4   0   3       19.93       23.30      0.73 o 
   5   0   3      206.24      224.57      5.85 o 
   6   0   3        0.76        0.61      0.66 o 
   7   0   3        0.40        0.25      0.25 o 
  -8   1   3        3.90        2.96      0.50 o 
  -7   1   3        0.72        0.63      0.31 o 
  -6   1   3        0.29        0.14      0.12 o 
  -5   1   3        2.44        2.99      0.19 o 
  -4   1   3       68.87       56.81      3.78 o 
  -3   1   3        3.93        2.29      0.12 o 
  -2   1   3      235.46      228.47      5.82 o 
  -1   1   3        1.84        1.39      0.09 o 
   0   1   3      508.42      490.07     17.22 o 
   1   1   3       16.50       13.60      0.57 o 
   2   1   3        0.60        0.57      0.13 o 
   3   1   3      108.78      109.15      3.98 o 
   4   1   3       73.97       80.29      3.03 o 
   5   1   3        4.07        3.59      0.38 o 
   6   1   3        5.82        4.59      0.44 o 
   7   1   3        0.41        0.82      0.31 o 
  -8   2   3        0.47        0.00      0.38 o 
  -7   2   3       33.84       32.22      1.57 o 
  -6   2   3        5.87        3.96      0.30 o 
  -5   2   3       10.17        8.99      0.31 o 
  -4   2   3        0.89        0.78      0.11 o 
  -3   2   3       84.92       83.94      2.21 o 
  -2   2   3        0.42        0.38      0.09 o 
  -1   2   3      331.63      367.14      9.37 o 
   0   2   3        2.61        3.52      0.25 o 
   1   2   3        0.46        0.31      0.13 o 
   2   2   3      451.92      506.51     17.85 o 
   3   2   3      156.36      159.52      5.75 o 
   4   2   3       16.25       16.30      0.76 o 
   5   2   3       28.04       28.38      1.26 o 
   6   2   3        8.93        8.68      0.63 o 
   7   2   3        1.71        1.01      0.31 o 
  -8   3   3        2.65        1.38      0.44 o 
  -7   3   3        0.08        0.00      0.31 o 
  -6   3   3        9.59        9.12      0.44 o 
  -5   3   3        4.44        5.09      0.50 o 
  -4   3   3      273.68      266.55      6.85 o 
  -3   3   3        6.10        3.99      0.17 o 
  -2   3   3      169.40      193.51      5.10 o 
   0   3   3      515.01      554.59     19.52 o 
   1   3   3      153.46      167.32      6.01 o 
   2   3   3     1757.70     1846.29     64.87 o 
   4   3   3       25.44       24.10      1.07 o 
   5   3   3       64.72       70.29      2.71 o 
   6   3   3        7.26        6.86      0.57 o 
   7   3   3        6.03        5.60      0.57 o 
  -7   4   3        6.14        4.78      0.63 o 
  -6   4   3        0.27        0.24      0.16 o 
  -5   4   3        1.10        0.86      0.28 o 
  -4   4   3        1.19        1.03      0.14 o 
  -3   4   3        0.05        0.18      0.12 o 
  -2   4   3       16.31       13.44      0.37 o 
  -1   4   3       93.24      119.62      4.35 o 
   0   4   3       18.61       17.62      0.76 o 
   1   4   3        0.62        0.00      0.13 o 
   2   4   3       39.07       36.08      1.45 o 
   3   4   3        1.00        0.00      0.06 o 
   4   4   3        0.93        1.32      0.25 o 
   5   4   3        0.00        0.00      0.19 o 
   6   4   3        2.98        3.14      0.44 o 
  -7   5   3        2.52        2.14      0.44 o 
  -6   5   3        4.03        3.33      0.50 o 
  -5   5   3        2.59        3.61      0.57 o 
  -4   5   3      238.45      238.91      6.23 o 
  -3   5   3        0.23        0.21      0.11 o 
  -2   5   3       32.22       33.78      1.00 o 
  -1   5   3       38.97       43.27      1.22 o 
   0   5   3        7.02        7.74      0.50 o 
   1   5   3       34.42       31.79      1.32 o 
   2   5   3       26.80       15.36      0.76 o 
   3   5   3       38.68       41.17      1.70 o 
   4   5   3        5.37        5.41      0.50 o 
   5   5   3        3.18        3.40      0.44 o 
   6   5   3        5.40        7.17      0.57 o 
  -6   6   3        6.78        5.91      0.69 o 
  -5   6   3        5.52        5.56      0.38 o 
  -4   6   3       19.77       19.77      0.76 o 
  -3   6   3        0.11        0.19      0.15 o 
  -2   6   3        9.72        9.37      0.42 o 
  -1   6   3        9.44        9.67      0.42 o 
   0   6   3       26.13       25.71      0.94 o 
   1   6   3        1.93        1.89      0.31 o 
   2   6   3       65.04       60.97      2.39 o 
   3   6   3        2.60        2.89      0.38 o 
   4   6   3       44.89       45.01      1.89 o 
   5   6   3        2.30        2.26      0.38 o 
  -6   7   3       36.14       33.67      1.76 o 
  -5   7   3       22.21       23.58      0.89 o 
  -4   7   3       26.54       25.26      0.91 o 
  -3   7   3       27.65       27.61      0.93 o 
  -2   7   3       77.70       78.74      2.20 o 
  -1   7   3       12.54       11.13      0.53 o 
   0   7   3       49.97       51.63      2.08 o 
   1   7   3       20.59       22.27      1.07 o 
   2   7   3       49.12       43.19      1.83 o 
   3   7   3        4.52        4.21      0.50 o 
   4   7   3       15.22       14.78      0.82 o 
   5   7   3        3.86        4.34      0.50 o 
  -5   8   3        2.88        2.44      0.38 o 
  -4   8   3        4.74        3.86      0.38 o 
  -3   8   3        3.80        3.36      0.41 o 
  -2   8   3        1.91        3.06      0.31 o 
  -1   8   3       14.42       13.27      0.82 o 
   0   8   3        0.56        0.00      0.25 o 
   1   8   3        0.15        0.00      0.25 o 
   2   8   3       15.01       14.66      0.82 o 
   3   8   3        0.26        0.00      0.19 o 
  -3   9   3        0.97        0.63      0.38 o 
  -2   9   3        0.90        0.88      0.38 o 
  -1   9   3       14.43       16.23      1.01 o 
   0   9   3        0.12        0.31      0.31 o 
   1   9   3        0.00        0.00      0.25 o 
   2   9   3        1.82        1.57      0.38 o 
   0 -10   4        3.17        3.46      0.57 o 
   1 -10   4        0.01        0.50      0.38 o 
  -3  -9   4        4.59        5.78      0.44 o 
  -2  -9   4        0.16        0.00      0.20 o 
  -1  -9   4        0.02        0.06      0.20 o 
   0  -9   4        0.00        0.06      0.25 o 
   1  -9   4        0.05        0.00      0.25 o 
   2  -9   4        3.59        2.52      0.44 o 
   3  -9   4        0.85        0.57      0.31 o 
  -4  -8   4       12.06       12.24      0.59 o 
  -3  -8   4       14.83       13.73      0.62 o 
  -2  -8   4        0.32        0.79      0.22 o 
  -1  -8   4        7.94        7.03      0.42 o 
   0  -8   4        0.03        0.00      0.35 o 
   1  -8   4       39.93       36.82      1.70 o 
   2  -8   4       17.16       19.38      1.07 o 
   3  -8   4       26.45       28.59      1.00 o 
   4  -8   4        6.23        5.82      0.44 o 
   5  -8   4       29.66       30.79      1.57 o 
  -5  -7   4        9.55       10.46      0.57 o 
  -4  -7   4        0.05        0.29      0.31 o 
  -3  -7   4        3.72        3.22      0.29 o 
  -2  -7   4       17.34       14.69      0.60 o 
  -1  -7   4       15.43       13.04      0.85 o 
   0  -7   4       24.32       21.65      0.76 o 
   1  -7   4        3.00        3.07      0.29 o 
   2  -7   4       10.93        7.07      1.10 o 
   3  -7   4        1.59        1.37      0.50 o 
   4  -7   4        0.90        0.22      0.41 o 
   5  -7   4        4.97        5.71      0.47 o 
  -6  -6   4        2.75        2.08      0.50 o 
  -5  -6   4        0.44        0.28      0.21 o 
  -4  -6   4       12.72       13.49      0.75 o 
  -3  -6   4        5.97        4.70      0.33 o 
  -2  -6   4        6.50        5.42      0.35 o 
  -1  -6   4       50.19       56.32      1.70 o 
   0  -6   4        8.56        6.23      0.36 o 
   1  -6   4        4.49        4.79      0.29 o 
   2  -6   4      289.29      280.93      7.27 o 
   3  -6   4       33.06       37.09      1.42 o 
   4  -6   4        5.45        3.93      0.47 o 
   5  -6   4        0.03        0.00      0.20 o 
   6  -6   4        0.95        1.06      0.41 o 
  -7  -5   4        0.04        0.00      0.38 o 
  -6  -5   4        0.52        0.44      0.21 o 
  -5  -5   4        0.12        0.15      0.31 o 
  -4  -5   4        0.65        0.61      0.22 o 
  -3  -5   4        6.66        7.19      0.35 o 
  -2  -5   4        1.22        0.74      0.15 o 
  -1  -5   4      186.46      195.17      5.09 o 
   0  -5   4       14.86       11.70      0.44 o 
   1  -5   4       83.14       84.30      2.52 o 
   2  -5   4      101.10      102.46      2.79 o 
   3  -5   4        0.72        0.27      0.15 o 
   4  -5   4        3.51        4.19      0.33 o 
   5  -5   4        4.84        5.24      0.38 o 
   6  -5   4        0.00        0.23      0.24 o 
  -7  -4   4        0.39        0.75      0.38 o 
  -6  -4   4        0.05        0.00      0.31 o 
  -5  -4   4        0.11        0.42      0.16 o 
  -4  -4   4        7.16        7.55      0.36 o 
  -3  -4   4       10.98       11.77      0.44 o 
  -2  -4   4       22.21       21.21      0.66 o 
  -1  -4   4       37.75       45.47      1.29 o 
   0  -4   4       22.87       19.94      0.62 o 
   2  -4   4        9.30        8.90      0.30 o 
   3  -4   4       67.80       68.69      2.24 o 
   4  -4   4        2.10        1.54      0.22 o 
   5  -4   4       23.11       21.34      0.78 o 
   6  -4   4        0.22        0.27      0.20 o 
   7  -4   4       29.04       30.33      1.09 o 
  -7  -3   4       47.27       48.03      2.20 o 
  -6  -3   4        7.09        5.98      0.57 o 
  -5  -3   4       32.34       29.63      0.74 o 
  -4  -3   4      170.92      169.28      4.44 o 
  -3  -3   4      122.01      124.46      2.67 o 
  -2  -3   4      506.61      520.71     13.32 o 
  -1  -3   4     1235.37     1232.68     31.36 o 
   0  -3   4      436.76      465.83     16.45 o 
   1  -3   4       20.20       20.96      0.62 o 
   2  -3   4      412.84      424.30     10.86 o 
   3  -3   4        8.10        6.97      0.27 o 
   4  -3   4       94.62       90.15      3.40 o 
   5  -3   4       24.78       23.14      0.82 o 
   6  -3   4       38.12       36.62      1.20 o 
   7  -3   4        1.73        2.09      0.33 o 
  -7  -2   4       21.72       23.97      1.26 o 
  -6  -2   4       20.40       22.22      0.80 o 
  -5  -2   4        0.16        0.24      0.10 o 
  -4  -2   4       25.43       28.96      0.91 o 
  -3  -2   4       54.95       59.23      1.60 o 
  -2  -2   4       26.34       26.70      1.01 o 
  -1  -2   4      757.87      625.92     96.55 o 
   0  -2   4       33.76       35.23      0.96 o 
   1  -2   4       18.31       16.46      0.69 o 
   2  -2   4        1.16        2.14      0.16 o 
   3  -2   4        0.23        0.13      0.09 o 
   4  -2   4       40.08       38.21      1.09 o 
   5  -2   4      115.61      119.85      3.25 o 
   6  -2   4        1.36        1.77      0.29 o 
   7  -2   4        4.88        5.83      0.42 o 
  -7  -1   4        0.08        0.03      0.28 o 
  -6  -1   4        1.31        1.83      0.22 o 
  -5  -1   4        5.10        5.49      0.22 o 
  -4  -1   4        2.92        2.42      0.14 o 
  -3  -1   4       74.02       69.19      1.82 o 
  -2  -1   4       36.79       35.84      0.95 o 
   0  -1   4        2.23        1.26      0.13 o 
   1  -1   4      248.75      229.64      5.89 o 
   2  -1   4       67.45       70.36      1.87 o 
   3  -1   4        0.07        0.00      0.06 o 
   4  -1   4       29.09       29.27      1.26 o 
   5  -1   4       13.76       12.02      0.75 o 
   6  -1   4       10.80       11.83      0.75 o 
   7  -1   4        1.45        0.57      0.31 o 
  -8   0   4        5.03        4.53      0.63 o 
  -7   0   4       43.35       42.74      1.95 o 
  -6   0   4        1.21        1.34      0.31 o 
  -5   0   4        0.63        0.61      0.10 o 
  -4   0   4       53.60       55.84      1.25 o 
  -3   0   4        0.62        0.62      0.06 o 
  -2   0   4      117.45      125.97      4.74 o 
  -1   0   4     1092.61     1133.41     28.79 o 
   0   0   4      170.86      173.01      4.80 o 
   1   0   4       93.74       90.04      3.22 o 
   2   0   4      334.81      365.79     12.94 o 
   3   0   4        0.02        0.00      0.06 o 
   4   0   4       33.30       24.30      1.07 o 
   5   0   4      202.92      212.12      7.71 o 
   6   0   4        0.00        0.44      0.25 o 
   7   0   4        0.25        0.82      0.31 o 
  -8   1   4       10.92        9.44      0.82 o 
  -7   1   4       10.10       10.38      0.82 o 
  -6   1   4        5.22        6.14      0.50 o 
  -5   1   4        0.17        0.22      0.10 o 
  -4   1   4       45.68       50.34      1.15 o 
  -3   1   4       24.83       30.26      0.71 o 
  -2   1   4       42.88       44.95      1.61 o 
  -1   1   4     1309.78     1346.60     34.25 o 
   0   1   4       84.48       82.38      2.97 o 
   1   1   4      713.48      733.51     25.78 o 
   2   1   4      677.75      770.34     27.09 o 
   4   1   4       78.58       34.16      1.39 o 
   5   1   4      124.15      128.16      4.73 o 
   6   1   4        0.30        0.75      0.25 o 
   7   1   4        1.75        1.45      0.31 o 
  -8   2   4        0.00        0.00      0.38 o 
  -7   2   4        6.94        6.92      0.63 o 
  -6   2   4        1.20        1.26      0.38 o 
  -5   2   4       27.94       28.74      0.73 o 
  -4   2   4        0.91        0.52      0.09 o 
  -3   2   4       19.89       19.53      0.57 o 
  -2   2   4        0.08        0.18      0.13 o 
  -1   2   4      301.46      340.51      8.69 o 
   0   2   4      227.26      223.10      7.88 o 
   1   2   4       31.68       38.60      1.45 o 
   2   2   4        0.24        0.00      0.13 o 
   4   2   4        9.92       11.07      0.63 o 
   5   2   4        0.72        0.57      0.25 o 
   6   2   4        0.68        0.50      0.25 o 
   7   2   4        3.67        3.40      0.44 o 
  -8   3   4        0.13        0.00      0.38 o 
  -7   3   4       12.56       12.08      0.88 o 
  -6   3   4        0.03        0.00      0.25 o 
  -5   3   4        2.51        2.24      0.16 o 
  -4   3   4      216.17      207.35      5.36 o 
  -3   3   4       15.59       21.69      0.69 o 
  -2   3   4       73.08       76.17      2.96 o 
  -1   3   4       37.92       29.48      1.13 o 
   0   3   4      120.07      116.93      4.23 o 
   1   3   4        0.35        0.25      0.13 o 
   2   3   4        7.87        6.92      0.44 o 
   4   3   4       36.80       35.44      1.45 o 
   5   3   4       26.26       26.87      1.20 o 
   6   3   4       10.16        9.69      0.69 o 
   7   3   4       14.30       15.48      0.88 o 
  -7   4   4        1.21        0.44      0.38 o 
  -6   4   4        0.07        0.00      0.25 o 
  -5   4   4      174.90      182.26      4.79 o 
  -4   4   4       87.84       75.99      1.69 o 
  -3   4   4       83.77       90.95      2.00 o 
  -2   4   4       31.30       33.96      1.00 o 
  -1   4   4       47.71       72.62      2.71 o 
   0   4   4       11.42       11.26      0.57 o 
   1   4   4      142.81      174.07      6.25 o 
   2   4   4       12.92       13.72      0.69 o 
   3   4   4       14.60       14.09      0.69 o 
   4   4   4       12.95       14.34      0.75 o 
   5   4   4        2.09        2.77      0.38 o 
   6   4   4        4.02        4.15      0.50 o 
  -7   5   4        0.00        0.00      0.31 o 
  -6   5   4        9.23        9.00      0.75 o 
  -5   5   4       23.74       22.69      0.80 o 
  -4   5   4        0.04        0.08      0.15 o 
  -3   5   4       30.07       28.33      0.71 o 
  -2   5   4       36.70       36.38      0.90 o 
  -1   5   4       19.67       19.32      0.88 o 
   0   5   4       16.62       20.51      0.94 o 
   1   5   4       34.47       36.95      1.51 o 
   2   5   4       28.35       28.26      1.26 o 
   3   5   4        0.01        0.19      0.19 o 
   4   5   4        3.44        3.65      0.38 o 
   5   5   4        0.03        0.00      0.25 o 
   6   5   4        0.06        0.00      0.31 o 
  -6   6   4        9.97        9.94      0.82 o 
  -5   6   4        4.80        3.88      0.44 o 
  -4   6   4      111.16      109.99      3.03 o 
  -3   6   4        0.10        0.11      0.13 o 
  -2   6   4       29.71       25.43      0.82 o 
  -1   6   4        0.18        0.60      0.18 o 
   0   6   4       77.80       68.74      2.65 o 
   1   6   4        9.80        9.25      0.57 o 
   2   6   4        0.43        0.31      0.25 o 
   3   6   4        0.03        0.25      0.25 o 
   4   6   4       27.25       25.61      1.20 o 
   5   6   4        1.37        2.96      0.44 o 
  -6   7   4        8.57        8.30      0.88 o 
  -5   7   4        0.34        0.57      0.38 o 
  -4   7   4       30.31       31.02      1.07 o 
  -3   7   4        9.27        9.70      0.51 o 
  -2   7   4       79.23       77.87      2.18 o 
  -1   7   4       10.03        9.04      0.44 o 
   0   7   4       73.41       66.39      2.65 o 
   1   7   4       77.54       76.98      3.02 o 
   2   7   4       78.65       78.30      3.02 o 
   3   7   4       20.04       19.63      1.01 o 
   4   7   4       27.72       28.82      1.38 o 
  -5   8   4        5.99        4.59      0.63 o 
  -4   8   4        0.14        0.28      0.22 o 
  -3   8   4        6.07        5.47      0.40 o 
  -2   8   4        2.27        3.10      0.50 o 
  -1   8   4        0.01        0.00      0.25 o 
   0   8   4        9.33       10.57      0.75 o 
   1   8   4        0.05        0.44      0.25 o 
   2   8   4        0.01        0.25      0.25 o 
   3   8   4        0.13        0.00      0.25 o 
  -3   9   4        0.16        0.38      0.31 o 
  -2   9   4        4.03        4.84      0.57 o 
  -1   9   4       15.53       15.16      0.94 o 
   0   9   4        0.01        0.32      0.20 o 
   1   9   4        1.20        1.26      0.31 o 
  -3  -9   5        1.96        2.61      0.33 o 
  -2  -9   5        1.93        1.85      0.29 o 
  -1  -9   5        0.27        0.66      0.28 o 
   0  -9   5        0.03        0.13      0.31 o 
   1  -9   5        7.22        9.56      0.75 o 
   2  -9   5        2.59        3.65      0.57 o 
   3  -9   5        1.97        2.64      0.50 o 
  -4  -8   5        0.18        0.00      0.35 o 
  -3  -8   5        1.33        1.73      0.44 o 
  -2  -8   5        0.00        0.13      0.22 o 
  -1  -8   5        3.63        4.19      0.36 o 
   0  -8   5        4.74        4.77      0.36 o 
   1  -8   5        0.22        0.13      0.31 o 
   2  -8   5       64.80       64.55      2.64 o 
   3  -8   5        6.58        5.28      0.57 o 
   4  -8   5        0.13        0.82      0.38 o 
  -5  -7   5        0.11        0.11      0.21 o 
  -4  -7   5        2.27        2.43      0.29 o 
  -3  -7   5        0.09        0.00      0.15 o 
  -2  -7   5        0.05        0.35      0.35 o 
  -1  -7   5        0.25        0.19      0.18 o 
   0  -7   5        1.11        2.27      0.28 o 
   1  -7   5       86.26       84.75      2.36 o 
   2  -7   5       37.30       41.04      1.83 o 
   3  -7   5        3.77        1.95      0.38 o 
   4  -7   5        3.08        2.00      0.41 o 
   5  -7   5        5.11        5.39      0.47 o 
  -6  -6   5        0.95        0.00      0.38 o 
  -5  -6   5        0.51        0.83      0.21 o 
  -4  -6   5       18.09       18.41      0.70 o 
  -3  -6   5        0.85        1.06      0.20 o 
  -2  -6   5        0.17        0.18      0.15 o 
  -1  -6   5        0.92        1.54      0.22 o 
   0  -6   5        0.68        0.82      0.18 o 
   1  -6   5        6.24        7.15      0.38 o 
   2  -6   5        8.44       12.39      0.75 o 
   3  -6   5        0.28        0.44      0.25 o 
   4  -6   5        0.51        1.34      0.24 o 
   5  -6   5        0.00        0.11      0.20 o 
   6  -6   5        0.07        0.00      0.22 o 
  -7  -5   5        1.64        3.02      0.57 o 
  -6  -5   5        0.00        0.00      0.31 o 
  -5  -5   5       11.18       11.44      0.50 o 
  -4  -5   5       30.90       31.69      0.99 o 
  -3  -5   5        1.76        2.35      0.21 o 
  -2  -5   5       39.33       39.82      1.17 o 
  -1  -5   5       48.95       50.68      1.44 o 
   0  -5   5        0.71        0.13      0.13 o 
   1  -5   5      114.82      111.39      2.99 o 
   3  -5   5       10.38       10.19      0.63 o 
   4  -5   5        3.29        4.76      0.36 o 
   5  -5   5       12.96       11.99      0.55 o 
   6  -5   5        3.79        4.90      0.42 o 
  -7  -4   5        1.96        2.52      0.50 o 
  -6  -4   5        3.18        3.27      0.50 o 
  -5  -4   5       14.60       15.22      0.56 o 
  -4  -4   5       54.09       51.25      1.46 o 
  -3  -4   5        0.01        0.00      0.06 o 
  -2  -4   5      366.44      390.69     10.04 o 
  -1  -4   5       20.88       18.64      0.60 o 
   0  -4   5       51.68       64.16      1.76 o 
   1  -4   5      173.05      181.49      4.74 o 
   2  -4   5       49.07       48.68      2.24 o 
   4  -4   5        9.09        7.05      0.57 o 
   5  -4   5       64.41       63.88      2.93 o 
   6  -4   5        3.48        3.31      0.47 o 
   7  -4   5        0.96        2.45      0.50 o 
  -7  -3   5        0.54        0.69      0.38 o 
  -6  -3   5        1.49        2.45      0.44 o 
  -5  -3   5       16.96       18.30      0.52 o 
  -4  -3   5        9.50       11.24      0.33 o 
  -3  -3   5      100.79       62.01      2.27 o 
  -2  -3   5      188.40      210.48      5.45 o 
  -1  -3   5      216.65      233.97      6.05 o 
   0  -3   5      166.53      168.47      4.38 o 
   1  -3   5      110.32      119.08      4.36 o 
   2  -3   5      293.83      282.17      7.84 o 
   4  -3   5       11.58       11.64      0.69 o 
   5  -3   5       77.77       74.15      2.96 o 
   6  -3   5        4.13        3.33      0.44 o 
   7  -3   5       11.18       10.57      0.82 o 
  -8  -2   5       25.96       30.01      1.57 o 
  -7  -2   5       35.33       38.52      1.83 o 
  -6  -2   5       17.52       17.61      0.69 o 
  -5  -2   5        0.02        0.15      0.15 o 
  -4  -2   5       87.07       79.83      1.77 o 
  -3  -2   5        2.38        3.15      0.17 o 
  -2  -2   5      119.69      132.60      4.74 o 
  -1  -2   5       18.20       14.99      0.47 o 
   0  -2   5       40.72       44.74      1.22 o 
   1  -2   5       69.90       77.51      2.84 o 
   2  -2   5        0.29        0.02      0.13 o 
   3  -2   5       22.42       19.26      0.88 o 
   4  -2   5       39.34       37.65      1.51 o 
   5  -2   5       63.11       65.69      2.65 o 
   6  -2   5        2.50        2.01      0.38 o 
   7  -2   5       21.39       27.68      1.38 o 
  -7  -1   5        0.96        1.66      0.38 o 
  -6  -1   5        1.80        1.64      0.31 o 
  -5  -1   5       42.37       40.45      1.22 o 
  -4  -1   5        4.71        4.98      0.37 o 
  -3  -1   5      258.13      271.86      6.97 o 
  -2  -1   5      195.07      203.20      5.21 o 
  -1  -1   5     1189.43     1169.80     29.77 o 
   0  -1   5      153.63      142.06     15.61 o 
   1  -1   5      635.34      311.40     11.55 o 
   2  -1   5       76.42       68.41      1.83 o 
   3  -1   5      232.75      228.79      5.93 o 
   5  -1   5      101.30      104.45      3.97 o 
   6  -1   5       17.26       16.74      0.94 o 
   7  -1   5        0.03        0.00      0.25 o 
  -8   0   5        8.52        8.43      0.75 o 
  -7   0   5        0.25        0.41      0.22 o 
  -6   0   5       25.04       24.47      0.85 o 
  -5   0   5        7.06        7.34      0.38 o 
  -4   0   5       23.14       24.01      0.57 o 
  -3   0   5        4.02        3.40      0.31 o 
  -2   0   5       50.08       60.25      2.39 o 
  -1   0   5      392.31      401.14     10.22 o 
   0   0   5      152.24      150.35      3.89 o 
   1   0   5       34.74       34.60      1.42 o 
   2   0   5       60.94       66.69      2.46 o 
   3   0   5        8.17        6.29      0.38 o 
   5   0   5        3.33        2.70      0.38 o 
   6   0   5        0.10        0.25      0.25 o 
   7   0   5        0.04        0.00      0.25 o 
  -8   1   5        1.83        2.01      0.50 o 
  -7   1   5        3.32        2.77      0.44 o 
  -6   1   5        1.35        1.49      0.22 o 
  -5   1   5        6.15        5.33      0.50 o 
  -4   1   5       33.66       31.57      0.76 o 
  -3   1   5       29.37       42.33      1.13 o 
  -2   1   5      747.85      814.77     20.73 o 
  -1   1   5      132.11      123.58      3.19 o 
   0   1   5      104.98      111.19      3.98 o 
   1   1   5       31.35       27.39      1.07 o 
   2   1   5      136.24      133.76      4.80 o 
   3   1   5      133.33      130.44      4.74 o 
   5   1   5       41.15       42.87      1.76 o 
   6   1   5        5.79        5.60      0.50 o 
   7   1   5       14.88       18.75      1.07 o 
  -8   2   5        4.36        3.40      0.57 o 
  -7   2   5        6.34        5.41      0.57 o 
  -6   2   5        0.35        0.69      0.31 o 
  -5   2   5      244.50      246.98      6.55 o 
  -4   2   5        7.43        8.30      0.33 o 
  -3   2   5      206.07      228.25      5.86 o 
  -2   2   5      770.33      791.76     20.14 o 
  -1   2   5      449.42      511.69     13.06 o 
   0   2   5      110.85      106.61      3.85 o 
   1   2   5      793.09      902.46     31.73 o 
   2   2   5       26.84       25.30      1.07 o 
   3   2   5       50.86       40.62      1.64 o 
   4   2   5       13.92       12.46      0.69 o 
   5   2   5       12.56       14.60      0.75 o 
   6   2   5        0.06        0.25      0.25 o 
   7   2   5        0.00        0.00      0.31 o 
  -7   3   5        3.35        2.64      0.50 o 
  -6   3   5        0.77        0.50      0.31 o 
  -5   3   5        2.63        3.25      0.26 o 
  -4   3   5       81.35       68.12      9.96 o 
  -3   3   5       23.89       26.06      1.13 o 
  -2   3   5        0.98        1.51      0.25 o 
  -1   3   5       86.73      107.89      2.85 o 
   0   3   5        1.97        2.20      0.25 o 
   1   3   5       29.02       29.90      1.20 o 
   2   3   5        0.33        0.13      0.13 o 
   3   3   5       62.13       63.62      2.46 o 
   4   3   5        5.13        5.35      0.44 o 
   5   3   5        6.94       10.32      0.63 o 
   6   3   5        2.31        2.52      0.44 o 
  -7   4   5       14.97       15.98      1.07 o 
  -6   4   5        0.71        0.50      0.31 o 
  -5   4   5       26.17       24.16      1.26 o 
  -4   4   5      136.08      133.98      2.91 o 
  -3   4   5       39.08       42.80      1.00 o 
  -2   4   5        0.51        0.06      0.09 o 
  -1   4   5       78.50       80.69      2.96 o 
   0   4   5       25.83       23.35      1.01 o 
   1   4   5      109.53      122.95      4.48 o 
   2   4   5       24.80       28.63      1.20 o 
   3   4   5       13.03       16.04      0.82 o 
   4   4   5        3.76        2.45      0.31 o 
   5   4   5        3.11        1.57      0.31 o 
   6   4   5        0.28        0.57      0.31 o 
  -7   5   5        1.11        0.82      0.38 o 
  -6   5   5        0.77        0.50      0.31 o 
  -5   5   5       94.49       93.70      3.84 o 
  -4   5   5        0.82        0.83      0.18 o 
  -3   5   5       12.46       14.00      0.43 o 
  -2   5   5        5.36        5.70      0.31 o 
  -1   5   5        7.76        8.62      0.50 o 
   0   5   5        1.35        0.82      0.25 o 
   1   5   5       19.67       16.93      0.82 o 
   2   5   5        6.28        7.11      0.57 o 
   3   5   5        0.87        0.69      0.25 o 
   4   5   5        0.26        0.94      0.31 o 
   5   5   5        2.87        3.65      0.44 o 
  -6   6   5        3.96        3.02      0.50 o 
  -5   6   5       11.62       14.66      0.94 o 
  -4   6   5        2.03        1.72      0.26 o 
  -3   6   5       31.41       31.67      0.83 o 
  -2   6   5       31.54       29.87      0.79 o 
  -1   6   5      100.55       92.03      3.47 o 
   0   6   5       35.10       31.28      1.38 o 
   1   6   5       45.06       41.87      1.70 o 
   2   6   5      105.54      101.42      3.84 o 
   3   6   5       17.09       17.62      0.94 o 
   4   6   5       15.72       12.46      0.75 o 
   5   6   5       12.65       16.48      0.94 o 
  -5   7   5        0.19        0.00      0.25 o 
  -4   7   5       35.10       35.13      1.17 o 
  -3   7   5        0.09        0.16      0.18 o 
  -2   7   5       11.62       10.63      0.41 o 
  -1   7   5       46.39       42.17      1.27 o 
   0   7   5       40.36       40.03      1.70 o 
   1   7   5        5.32        5.91      0.50 o 
   2   7   5        5.26        4.97      0.50 o 
   3   7   5        1.94        1.38      0.31 o 
   4   7   5        5.60        4.40      0.50 o 
  -4   8   5        0.57        0.44      0.38 o 
  -3   8   5        2.88        2.26      0.29 o 
  -2   8   5       23.29       27.06      1.32 o 
  -1   8   5        0.01        0.00      0.25 o 
   0   8   5        0.02        0.00      0.25 o 
   1   8   5        7.58        6.48      0.57 o 
   2   8   5        0.49        0.50      0.25 o 
   3   8   5        0.06        0.00      0.25 o 
  -2   9   5        0.03        0.57      0.38 o 
  -1   9   5       19.25       24.41      1.26 o 
   0   9   5        0.14        0.57      0.31 o 
  -3  -9   6        1.52        2.11      0.33 o 
  -2  -9   6        0.06        0.19      0.22 o 
  -1  -9   6        2.50        3.19      0.36 o 
   0  -9   6        0.14        0.06      0.31 o 
   1  -9   6        4.84        4.78      0.57 o 
   2  -9   6        0.09        0.38      0.38 o 
   3  -9   6        0.73        1.01      0.38 o 
  -4  -8   6        2.17        2.10      0.44 o 
  -3  -8   6        0.07        0.21      0.20 o 
  -2  -8   6        0.97        1.06      0.24 o 
  -1  -8   6        0.00        0.00      0.15 o 
   0  -8   6        0.09        0.06      0.18 o 
   1  -8   6        0.67        0.88      0.31 o 
   2  -8   6        6.82        5.54      0.57 o 
   3  -8   6        0.00        0.00      0.25 o 
   4  -8   6        0.01        0.00      0.31 o 
  -5  -7   6        7.57        7.42      0.82 o 
  -4  -7   6        3.95        4.41      0.50 o 
  -3  -7   6        1.53        1.40      0.25 o 
  -2  -7   6        0.08        0.00      0.15 o 
  -1  -7   6        0.07        0.00      0.15 o 
   0  -7   6        4.19        4.31      0.38 o 
   1  -7   6       70.86       68.78      2.77 o 
   2  -7   6        4.21        3.90      0.50 o 
   3  -7   6        0.69        0.82      0.31 o 
   4  -7   6       10.32       11.39      0.82 o 
   5  -7   6        0.62        1.82      0.44 o 
  -6  -6   6        4.40        4.84      0.69 o 
  -5  -6   6        8.07        8.55      0.75 o 
  -4  -6   6       32.29       34.80      1.12 o 
  -3  -6   6        0.12        0.65      0.20 o 
  -2  -6   6      103.66      103.39      2.80 o 
  -1  -6   6        0.46        0.44      0.18 o 
   0  -6   6       20.75       20.04      0.71 o 
   1  -6   6       69.39       62.04      1.76 o 
   2  -6   6       53.98       54.72      2.27 o 
   3  -6   6        0.02        0.57      0.25 o 
   4  -6   6        3.23        3.40      0.44 o 
   5  -6   6        0.08        0.00      0.25 o 
  -6  -5   6       12.21       11.32      0.88 o 
  -5  -5   6        0.14        0.44      0.31 o 
  -4  -5   6       24.95       24.17      0.82 o 
  -3  -5   6        1.63        1.85      0.21 o 
  -2  -5   6       12.20       10.43      0.44 o 
  -1  -5   6       39.83       46.93      1.57 o 
   0  -5   6       37.46       33.03      1.70 o 
   1  -5   6       46.95       53.62      1.51 o 
   2  -5   6        7.25        7.70      0.35 o 
   3  -5   6        8.05        9.37      0.63 o 
   4  -5   6       35.81       37.64      1.64 o 
   5  -5   6        0.95        0.44      0.31 o 
   6  -5   6        5.14        4.84      0.57 o 
  -7  -4   6        6.92        8.99      0.82 o 
  -6  -4   6        7.85        7.99      0.69 o 
  -5  -4   6       22.41       20.83      1.13 o 
  -4  -4   6       11.28       13.08      0.50 o 
  -3  -4   6        7.65        7.23      0.44 o 
  -2  -4   6       34.54       29.76      0.89 o 
  -1  -4   6        0.35        0.29      0.13 o 
   0  -4   6      182.80      179.62      4.69 o 
   1  -4   6        6.94        6.86      0.31 o 
   2  -4   6      171.55      177.50      4.62 o 
   3  -4   6        0.61        0.63      0.25 o 
   4  -4   6      108.76      107.62      4.10 o 
   5  -4   6       14.76       15.41      0.88 o 
   6  -4   6        4.05        3.77      0.50 o 
  -7  -3   6        0.20        0.06      0.38 o 
  -6  -3   6        0.03        0.13      0.25 o 
  -5  -3   6       38.04       40.07      1.24 o 
  -4  -3   6        1.65        1.74      0.14 o 
  -2  -3   6        0.11        0.09      0.10 o 
  -1  -3   6       39.03       60.23      2.46 o 
   0  -3   6       16.76       17.75      0.58 o 
   1  -3   6       14.32       21.58      0.79 o 
   2  -3   6       32.98       33.18      0.98 o 
   3  -3   6        3.40        3.63      0.24 o 
   4  -3   6      189.87      187.73      6.89 o 
   5  -3   6        4.49        4.15      0.50 o 
   6  -3   6        3.38        3.46      0.50 o 
  -7  -2   6        0.07        0.50      0.38 o 
  -6  -2   6        3.52        2.93      0.29 o 
  -5  -2   6        6.38        6.56      0.36 o 
  -4  -2   6        1.09        2.11      0.19 o 
  -3  -2   6       13.03       20.23      0.60 o 
  -2  -2   6       34.04       34.76      1.32 o 
  -1  -2   6      278.65      311.32     11.44 o 
   0  -2   6       11.08       11.55      0.40 o 
   1  -2   6       15.55       21.31      0.64 o 
   2  -2   6        5.09        5.11      0.24 o 
   3  -2   6       77.93       73.32      2.87 o 
   4  -2   6        1.57        1.13      0.25 o 
   5  -2   6      111.41      115.74      4.35 o 
   6  -2   6        2.43        1.95      0.38 o 
   7  -2   6       10.82       12.90      0.88 o 
  -7  -1   6       15.24       14.38      0.62 o 
  -6  -1   6        9.84        9.56      0.49 o 
  -5  -1   6        2.48        3.57      0.44 o 
  -4  -1   6       72.78       77.70      3.09 o 
  -3  -1   6      104.69      112.06      4.35 o 
  -2  -1   6      161.11      163.58      4.22 o 
  -1  -1   6        0.28        0.21      0.06 o 
   0  -1   6      110.10      113.38      3.32 o 
   1  -1   6      212.07      211.47      5.46 o 
   2  -1   6      250.12      250.12      7.04 o 
   3  -1   6      140.28      148.41      3.90 o 
   4  -1   6        5.53        6.29      0.44 o 
   5  -1   6        9.97       10.63      0.69 o 
   6  -1   6       22.34       24.04      1.20 o 
   7  -1   6       11.63       12.52      0.88 o 
  -8   0   6        0.03        0.00      0.31 o 
  -7   0   6        0.06        0.13      0.25 o 
  -6   0   6       15.60       16.50      0.64 o 
  -5   0   6       11.01       12.24      0.53 o 
  -4   0   6       39.22       46.65      1.95 o 
  -3   0   6       39.90       42.07      1.76 o 
  -2   0   6     1000.36     1058.53     39.07 o 
  -1   0   6       21.13       20.33      0.76 o 
   0   0   6       46.01       49.22      1.33 o 
   1   0   6       15.36       16.62      0.53 o 
   2   0   6       36.18       38.14      1.09 o 
   3   0   6       47.14       53.84      2.08 o 
   4   0   6       35.52       36.26      1.51 o 
   5   0   6        2.92        3.14      0.38 o 
   6   0   6        0.23        0.38      0.25 o 
   7   0   6        6.35        7.61      0.63 o 
  -8   1   6        0.00        0.00      0.38 o 
  -7   1   6        4.60        3.77      0.50 o 
  -6   1   6        5.48        4.91      0.38 o 
  -5   1   6        0.00        0.00      0.13 o 
  -4   1   6      209.31      209.54      7.91 o 
  -3   1   6       10.02       13.21      0.69 o 
  -2   1   6       52.34       54.25      2.58 o 
  -1   1   6      129.63      169.11      4.37 o 
   0   1   6      214.48      228.01      8.05 o 
   1   1   6       22.93       29.93      0.91 o 
   2   1   6      182.90      176.76      6.32 o 
   3   1   6       19.49       18.94      0.88 o 
   4   1   6       41.68       43.19      1.76 o 
   5   1   6        0.94        0.88      0.25 o 
   6   1   6        5.66        5.09      0.50 o 
  -7   2   6        1.05        1.07      0.38 o 
  -6   2   6       15.17       16.48      1.01 o 
  -5   2   6       98.29       93.96      2.63 o 
  -4   2   6       21.97       16.95      1.23 o 
  -3   2   6       42.58       52.37      1.42 o 
  -2   2   6      364.08      420.62     10.76 o 
  -1   2   6       29.69       32.60      0.93 o 
   0   2   6       12.82       14.99      0.53 o 
   1   2   6       39.41       47.67      1.83 o 
   2   2   6       39.35       45.46      1.76 o 
   3   2   6       30.73       32.35      1.32 o 
   4   2   6        6.06        5.22      0.44 o 
   5   2   6       28.18       24.92      1.20 o 
   6   2   6        0.35        0.00      0.25 o 
  -7   3   6        5.71        5.66      0.63 o 
  -6   3   6        5.66        6.23      0.63 o 
  -5   3   6      183.48      171.75      4.64 o 
  -4   3   6        0.06        0.00      0.16 o 
  -3   3   6       21.05       13.22      0.57 o 
  -2   3   6        0.00        0.77      0.10 o 
  -1   3   6       62.07       68.58      4.03 o 
   0   3   6       20.92       18.63      0.82 o 
   1   3   6        3.68        3.21      0.31 o 
   2   3   6        6.99        6.61      0.44 o 
   3   3   6       24.94       26.75      1.13 o 
   4   3   6        5.67        3.40      0.38 o 
   5   3   6        2.92        2.89      0.38 o 
   6   3   6        0.82        0.75      0.31 o 
  -7   4   6        1.08        1.38      0.38 o 
  -6   4   6        4.38        5.22      0.63 o 
  -5   4   6       12.45       10.88      0.75 o 
  -4   4   6       26.93       25.95      0.87 o 
  -3   4   6        8.40        8.50      0.36 o 
  -2   4   6        1.00        0.92      0.13 o 
  -1   4   6       29.38       27.89      1.07 o 
   0   4   6        2.44        2.58      0.25 o 
   1   4   6        1.72        1.64      0.25 o 
   2   4   6       55.76       53.59      2.08 o 
   3   4   6        0.00        0.06      0.19 o 
   4   4   6        1.56        1.01      0.25 o 
   5   4   6        3.44        5.47      0.50 o 
   6   4   6        0.13        0.00      0.25 o 
  -6   5   6        5.75        6.73      0.75 o 
  -5   5   6        8.82        7.42      0.69 o 
  -4   5   6       12.24       13.34      0.57 o 
  -3   5   6        5.58        6.28      0.50 o 
  -2   5   6       93.85       95.74      2.58 o 
  -1   5   6        0.14        0.00      0.19 o 
   0   5   6       31.76       31.66      1.32 o 
   1   5   6      235.66      245.48      8.85 o 
   2   5   6       86.41       87.02      3.28 o 
   3   5   6       15.82       17.87      0.94 o 
   4   5   6       14.12       19.06      1.01 o 
   5   5   6        2.54        2.45      0.38 o 
  -6   6   6        0.46        0.50      0.38 o 
  -5   6   6       33.80       34.74      1.76 o 
  -4   6   6        0.06        0.13      0.31 o 
  -3   6   6       43.03       46.24      1.14 o 
  -2   6   6       23.78       22.71      0.71 o 
  -1   6   6       69.05       67.33      2.58 o 
   0   6   6        0.69        1.19      0.31 o 
   1   6   6        6.91        6.35      0.57 o 
   2   6   6        2.34        1.70      0.31 o 
   3   6   6       27.78       26.56      1.26 o 
   4   6   6       11.31       13.71      0.82 o 
  -5   7   6        4.34        4.65      0.63 o 
  -4   7   6       12.86       13.59      0.94 o 
  -3   7   6       14.07       15.87      0.64 o 
  -2   7   6       36.26       34.60      0.92 o 
  -1   7   6       41.39       47.28      1.40 o 
   0   7   6       30.21       30.58      1.38 o 
   1   7   6        0.23        0.25      0.25 o 
   2   7   6       12.22        9.94      0.69 o 
   3   7   6        0.63        1.38      0.31 o 
  -4   8   6        0.00        0.00      0.31 o 
  -3   8   6        4.05        5.02      0.38 o 
  -2   8   6       41.58       42.67      1.83 o 
  -1   8   6        0.02        0.31      0.25 o 
   0   8   6        1.16        1.32      0.31 o 
   1   8   6       10.23       10.25      0.69 o 
   2   8   6        0.29        0.13      0.25 o 
  -2  -9   7        0.44        0.53      0.22 o 
  -1  -9   7        4.28        5.09      0.42 o 
   0  -9   7        0.01        0.00      0.25 o 
   1  -9   7       26.36       27.87      1.45 o 
   2  -9   7        5.39        6.04      0.63 o 
  -4  -8   7        0.35        0.06      0.38 o 
  -3  -8   7        0.52        0.66      0.22 o 
  -2  -8   7        1.27        1.08      0.22 o 
  -1  -8   7        0.54        0.88      0.44 o 
   0  -8   7       11.95       11.45      0.75 o 
   1  -8   7       14.49       15.60      0.94 o 
   2  -8   7        0.95        0.82      0.31 o 
   3  -8   7        1.31        0.44      0.31 o 
  -5  -7   7        1.33        1.76      0.50 o 
  -4  -7   7        5.01        5.85      0.69 o 
  -3  -7   7        0.93        0.57      0.20 o 
  -2  -7   7        4.69        5.56      0.38 o 
  -1  -7   7       14.69       12.55      0.55 o 
   0  -7   7       13.48       14.85      0.62 o 
   1  -7   7        5.45        4.65      0.50 o 
   2  -7   7       11.08        9.81      0.69 o 
   3  -7   7        1.24        0.44      0.31 o 
   4  -7   7       10.96       10.69      0.75 o 
  -6  -6   7       12.54       12.58      1.01 o 
  -5  -6   7       20.61       20.20      1.26 o 
  -4  -6   7        8.92       11.39      0.88 o 
  -3  -6   7        0.01        0.07      0.15 o 
  -2  -6   7       18.54       17.04      0.64 o 
  -1  -6   7       10.20        9.16      0.88 o 
   0  -6   7       98.99       93.97      2.58 o 
   1  -6   7        2.15        1.64      0.22 o 
   2  -6   7       72.89       67.21      2.71 o 
   3  -6   7        0.84        0.31      0.31 o 
   4  -6   7       72.52       67.77      2.77 o 
   5  -6   7        0.21        0.25      0.31 o 
  -6  -5   7        2.48        3.27      0.57 o 
  -5  -5   7       27.57       30.65      1.57 o 
  -4  -5   7       36.79       38.52      1.83 o 
  -3  -5   7        7.44        7.14      0.36 o 
  -2  -5   7       90.93       91.38      2.49 o 
  -1  -5   7        0.80        1.43      0.25 o 
   0  -5   7       62.51       62.15      1.76 o 
   1  -5   7        1.73        3.37      0.27 o 
   2  -5   7       69.81       67.13      1.87 o 
   3  -5   7        8.99       10.95      0.69 o 
   4  -5   7        4.58        4.09      0.50 o 
   5  -5   7        5.29        8.81      0.69 o 
   6  -5   7       39.47       39.40      1.83 o 
  -7  -4   7        0.21        0.31      0.38 o 
  -6  -4   7       10.52       11.45      0.88 o 
  -5  -4   7        5.50        6.42      0.63 o 
  -4  -4   7       20.40       19.76      1.07 o 
  -3  -4   7        3.77        3.88      0.26 o 
  -2  -4   7        9.55        9.54      0.39 o 
  -1  -4   7       26.62       21.93      0.72 o 
   0  -4   7       46.10       40.65      1.18 o 
   1  -4   7        9.24       10.67      0.44 o 
   2  -4   7       17.57       16.60      0.60 o 
   3  -4   7       10.05        7.86      0.57 o 
   4  -4   7        0.77        0.88      0.31 o 
   5  -4   7       24.44       22.53      1.13 o 
   6  -4   7        1.29        1.45      0.38 o 
  -7  -3   7        2.50        2.64      0.50 o 
  -6  -3   7        0.31        0.25      0.31 o 
  -5  -3   7        5.73        5.70      0.35 o 
  -4  -3   7        0.21        0.00      0.19 o 
  -3  -3   7        0.75        0.94      0.19 o 
  -2  -3   7      120.04      121.87      3.20 o 
  -1  -3   7       29.86       28.09      0.84 o 
   0  -3   7        8.84        7.68      0.33 o 
   1  -3   7       12.81       15.03      0.60 o 
   2  -3   7        0.00        0.18      0.10 o 
   3  -3   7        4.05        4.75      0.29 o 
   4  -3   7       70.61       68.66      2.71 o 
   5  -3   7        2.93        3.96      0.44 o 
   6  -3   7        3.05        4.97      0.57 o 
  -7  -2   7        0.63        0.19      0.38 o 
  -6  -2   7        0.05        0.00      0.28 o 
  -5  -2   7        5.38        5.84      0.38 o 
  -4  -2   7        0.41        0.13      0.19 o 
  -3  -2   7       26.27       25.51      1.67 o 
  -2  -2   7       89.92       80.61     10.25 o 
  -1  -2   7        2.03        1.00      0.16 o 
   0  -2   7        9.70        6.23      0.29 o 
   1  -2   7        4.54        6.66      0.29 o 
   2  -2   7        8.39        8.31      0.36 o 
   3  -2   7        7.65        6.70      0.31 o 
   4  -2   7       27.25       28.10      0.89 o 
   5  -2   7        6.38        6.10      0.50 o 
   6  -2   7        0.20        0.00      0.25 o 
  -7  -1   7        2.14        1.40      0.38 o 
  -6  -1   7        9.29        9.16      0.47 o 
  -5  -1   7       43.00       41.30      1.27 o 
  -4  -1   7        6.19        6.16      0.50 o 
  -3  -1   7       98.06       99.27      3.91 o 
  -2  -1   7      506.61      544.28     15.88 o 
  -1  -1   7      288.55      306.31      7.85 o 
   0  -1   7      172.39      185.32      4.80 o 
   1  -1   7       84.78       86.39      2.29 o 
   2  -1   7       55.17       61.93      1.69 o 
   3  -1   7       35.29       37.83      1.11 o 
   4  -1   7       48.10       47.07      1.38 o 
   5  -1   7        2.80        2.58      0.38 o 
   6  -1   7       18.46       19.50      1.07 o 
  -7   0   7        1.06        1.04      0.27 o 
  -6   0   7        2.96        3.09      0.35 o 
  -5   0   7      134.91      132.56      3.64 o 
  -4   0   7       68.48       73.34      2.96 o 
  -3   0   7        0.24        0.00      0.19 o 
  -2   0   7      326.59      328.15     12.26 o 
  -1   0   7      230.73      252.25      8.94 o 
   0   0   7       31.54       37.61      1.07 o 
   1   0   7      223.51      233.27     10.55 o 
   2   0   7       16.82       18.53      0.60 o 
   3   0   7       26.33       28.08      0.87 o 
   4   0   7       55.88       54.79      2.20 o 
   5   0   7        2.31        2.33      0.38 o 
   6   0   7        6.35        5.79      0.57 o 
  -7   1   7        4.11        3.27      0.50 o 
  -6   1   7       11.03       12.33      0.88 o 
  -5   1   7        1.80        1.55      0.25 o 
  -4   1   7        0.03        0.50      0.25 o 
  -3   1   7      261.01      266.66     10.01 o 
  -2   1   7        4.35        5.67      0.47 o 
  -1   1   7      106.40      107.19      2.83 o 
   0   1   7       37.35       42.02      1.76 o 
   1   1   7       72.81       71.54      1.96 o 
   2   1   7       46.87       51.66      1.47 o 
   3   1   7        7.69        8.11      0.50 o 
   4   1   7       34.06       31.47      1.38 o 
   5   1   7        6.42        7.67      0.57 o 
   6   1   7       12.89       15.92      0.94 o 
  -7   2   7        1.38        1.76      0.44 o 
  -6   2   7       21.15       21.31      0.80 o 
  -5   2   7       15.02       13.17      0.55 o 
  -4   2   7      114.95      119.01      4.60 o 
  -3   2   7        8.24        6.65      0.28 o 
  -2   2   7       15.64       14.58      0.45 o 
  -1   2   7       20.47       14.46      0.48 o 
   0   2   7       58.33       58.83      4.35 o 
   1   2   7      115.39       98.09     10.10 o 
   2   2   7        0.30        0.38      0.19 o 
   3   2   7        7.45        8.30      0.50 o 
   4   2   7       58.03       52.20      2.08 o 
   5   2   7        0.48        1.01      0.31 o 
   6   2   7        2.96        3.33      0.44 o 
  -7   3   7        1.30        0.50      0.38 o 
  -6   3   7       26.36       26.37      1.38 o 
  -5   3   7       51.53       48.05      1.47 o 
  -4   3   7        8.40        8.93      0.42 o 
  -3   3   7        9.64        9.03      0.35 o 
  -2   3   7       53.50       58.00      1.60 o 
  -1   3   7        6.78        7.15      0.30 o 
   0   3   7        0.12        0.52      0.11 o 
   1   3   7      403.71      408.56     14.49 o 
   2   3   7       16.20       14.91      0.76 o 
   3   3   7        0.92        1.20      0.25 o 
   4   3   7        6.67        3.46      0.38 o 
   5   3   7        1.14        1.07      0.31 o 
   6   3   7        4.88        6.73      0.63 o 
  -7   4   7        0.38        0.00      0.31 o 
  -6   4   7       14.43       14.66      1.01 o 
  -5   4   7        0.05        0.69      0.31 o 
  -4   4   7       11.93       13.33      0.57 o 
  -3   4   7       13.06       14.34      0.82 o 
  -2   4   7       14.13       14.74      0.53 o 
  -1   4   7       44.84       45.06      1.31 o 
   0   4   7       39.40       38.15      1.51 o 
   1   4   7      129.91      133.81      4.92 o 
   2   4   7        2.49        1.70      0.31 o 
   3   4   7        9.41       10.76      0.69 o 
   4   4   7        0.10        0.25      0.25 o 
   5   4   7       10.88       12.46      0.82 o 
  -6   5   7        5.43        5.41      0.69 o 
  -5   5   7        7.13        7.61      0.69 o 
  -4   5   7       20.26       19.54      0.73 o 
  -3   5   7       11.14       10.69      0.69 o 
  -2   5   7       12.79       14.12      0.53 o 
  -1   5   7        0.26        0.00      0.25 o 
   0   5   7       41.59       38.46      1.57 o 
   1   5   7       59.59       58.63      2.33 o 
   2   5   7       29.83       28.19      1.26 o 
   3   5   7        0.84        1.38      0.31 o 
   4   5   7       14.03       12.08      0.75 o 
  -6   6   7        1.73        1.01      0.44 o 
  -5   6   7       18.59       18.87      1.20 o 
  -4   6   7        9.45        9.06      0.75 o 
  -3   6   7       67.91       68.36      2.03 o 
  -2   6   7      106.43      107.94      3.15 o 
  -1   6   7       39.93       40.74      1.26 o 
   0   6   7        4.65        4.47      0.44 o 
   1   6   7      131.58      130.72      4.86 o 
   2   6   7        0.47        0.57      0.25 o 
   3   6   7       18.60       17.74      0.94 o 
   4   6   7        0.48        0.69      0.31 o 
  -5   7   7        1.88        1.82      0.44 o 
  -4   7   7        0.33        0.13      0.31 o 
  -3   7   7        8.82       10.32      0.75 o 
  -2   7   7        9.04        8.76      0.45 o 
  -1   7   7        2.26        1.95      0.38 o 
   0   7   7        3.53        4.47      0.44 o 
   1   7   7        0.01        0.00      0.25 o 
   2   7   7        0.03        0.00      0.25 o 
   3   7   7        0.13        0.00      0.25 o 
  -3   8   7        4.32        5.54      0.63 o 
  -2   8   7        1.74        2.58      0.38 o 
  -1   8   7        4.97        5.28      0.57 o 
   0   8   7        1.60        1.76      0.38 o 
   1   8   7        1.31        1.51      0.38 o 
  -1  -9   8        0.78        0.94      0.38 o 
   0  -9   8        0.15        0.82      0.38 o 
   1  -9   8        0.08        0.00      0.31 o 
  -3  -8   8        0.08        0.00      0.25 o 
  -2  -8   8        0.44        0.10      0.20 o 
  -1  -8   8        0.02        0.05      0.20 o 
   0  -8   8        0.11        0.50      0.31 o 
   1  -8   8        4.74        4.09      0.57 o 
   2  -8   8        3.53        3.08      0.50 o 
   3  -8   8        0.03        0.00      0.31 o 
  -5  -7   8        1.80        1.82      0.50 o 
  -4  -7   8        0.21        0.25      0.38 o 
  -3  -7   8        0.39        0.29      0.20 o 
  -2  -7   8        1.18        1.92      0.24 o 
  -1  -7   8        0.54        0.22      0.18 o 
   0  -7   8        0.20        0.50      0.22 o 
   1  -7   8        0.91        1.45      0.38 o 
   2  -7   8        8.29        9.44      0.69 o 
   3  -7   8        0.97        0.75      0.31 o 
   4  -7   8        1.26        1.57      0.38 o 
  -5  -6   8        5.81        7.11      0.75 o 
  -4  -6   8       10.51       11.13      0.82 o 
  -3  -6   8        4.10        4.69      0.35 o 
  -2  -6   8       17.39       17.19      0.66 o 
  -1  -6   8        5.14        5.01      0.33 o 
   0  -6   8       37.14       37.03      1.13 o 
   1  -6   8        2.34        3.07      0.27 o 
   2  -6   8       17.79       18.43      1.01 o 
   3  -6   8        8.75        8.30      0.69 o 
   4  -6   8        8.59        8.62      0.69 o 
   5  -6   8        5.17        3.77      0.57 o 
  -6  -5   8       22.19       23.59      1.38 o 
  -5  -5   8        0.61        0.38      0.38 o 
  -4  -5   8       25.50       26.11      1.38 o 
  -3  -5   8       15.18       14.21      0.82 o 
  -2  -5   8       94.01       91.52      2.58 o 
  -1  -5   8       21.90       18.32      0.64 o 
   0  -5   8       22.19       21.41      0.85 o 
   1  -5   8      103.15       95.22      2.61 o 
   2  -5   8       82.35       74.85      2.96 o 
   3  -5   8       35.72       30.15      1.38 o 
   4  -5   8      127.82      124.39      4.73 o 
   5  -5   8        5.16        5.66      0.63 o 
  -6  -4   8        0.01        0.00      0.31 o 
  -5  -4   8       31.21       33.42      1.64 o 
  -4  -4   8        3.26        3.77      0.50 o 
  -3  -4   8        8.24        8.47      0.63 o 
  -2  -4   8        3.91        3.34      0.26 o 
  -1  -4   8       29.52       28.81      0.89 o 
   0  -4   8       45.01       41.78      1.22 o 
   1  -4   8       15.79       14.91      0.53 o 
   2  -4   8        1.94        1.93      0.20 o 
   3  -4   8        2.26        1.64      0.31 o 
   4  -4   8        0.00        0.00      0.25 o 
   5  -4   8        0.43        0.50      0.31 o 
   6  -4   8        4.82        5.91      0.63 o 
  -7  -3   8        0.10        0.00      0.38 o 
  -6  -3   8        4.08        3.14      0.50 o 
  -5  -3   8        1.04        1.28      0.20 o 
  -4  -3   8       12.24       12.02      0.82 o 
  -3  -3   8        5.01        3.33      0.38 o 
  -2  -3   8      269.42      267.02      6.91 o 
  -1  -3   8        1.56        2.43      0.20 o 
   0  -3   8       21.03       20.35      0.82 o 
   1  -3   8       28.37       28.28      0.87 o 
   2  -3   8        6.21        6.48      0.31 o 
   3  -3   8        7.54        6.54      0.33 o 
   4  -3   8       12.03       12.71      0.75 o 
   5  -3   8        1.35        1.45      0.31 o 
   6  -3   8        0.02        0.00      0.25 o 
  -7  -2   8        1.21        1.45      0.44 o 
  -6  -2   8       10.43       10.76      0.53 o 
  -5  -2   8       23.64       24.84      0.87 o 
  -4  -2   8        9.42        9.56      0.69 o 
  -3  -2   8       92.61       55.04      2.33 o 
  -2  -2   8      466.88      477.01     16.82 o 
  -1  -2   8        0.65        0.59      0.10 o 
   0  -2   8        1.40        1.34      0.15 o 
   1  -2   8        4.97        5.53      0.29 o 
   2  -2   8        2.30        1.72      0.19 o 
   3  -2   8       29.71       28.93      0.89 o 
   4  -2   8        0.33        0.00      0.25 o 
   5  -2   8        3.74        4.59      0.50 o 
   6  -2   8        0.05        0.00      0.25 o 
  -7  -1   8        6.79        6.49      0.44 o 
  -6  -1   8        9.26       11.32      0.53 o 
  -5  -1   8       26.90       25.66      0.89 o 
  -4  -1   8       16.83       20.51      1.07 o 
  -3  -1   8       34.08       36.64      1.64 o 
  -2  -1   8      137.73      136.38      4.80 o 
  -1  -1   8       25.74       26.34      0.77 o 
   0  -1   8      102.31      105.91      2.81 o 
   1  -1   8       17.11       18.50      0.60 o 
   2  -1   8       63.36       61.88      1.74 o 
   3  -1   8       16.90       16.96      0.62 o 
   4  -1   8       25.03       25.17      0.85 o 
   5  -1   8       11.10       10.44      0.69 o 
   6  -1   8        4.37        4.34      0.57 o 
  -7   0   8        0.04        0.00      0.22 o 
  -6   0   8       12.86       14.52      0.64 o 
  -5   0   8       22.27       22.42      0.80 o 
  -4   0   8       10.73       12.08      0.69 o 
  -3   0   8       21.98       22.97      1.13 o 
  -2   0   8      249.07      295.58      7.58 o 
  -1   0   8       23.30       23.41      0.94 o 
   0   0   8       26.35       34.86      0.99 o 
   1   0   8       75.52       79.50      2.16 o 
   2   0   8       23.00       26.14      0.82 o 
   3   0   8       11.78       10.78      0.47 o 
   4   0   8       20.71       20.42      0.73 o 
   5   0   8        7.31        6.11      0.38 o 
   6   0   8        2.51        2.64      0.44 o 
  -7   1   8        1.22        0.88      0.38 o 
  -6   1   8       39.80       36.50      1.22 o 
  -5   1   8       94.17       89.30      2.54 o 
  -4   1   8        0.87        0.19      0.25 o 
  -3   1   8       13.83       13.02      0.75 o 
  -2   1   8       38.60       43.06      1.19 o 
  -1   1   8       14.21       14.51      0.60 o 
   0   1   8       15.23       13.72      0.63 o 
   1   1   8       30.11       29.56      1.04 o 
   2   1   8        0.04        0.28      0.15 o 
   3   1   8      113.77      106.38      2.89 o 
   4   1   8       18.38       13.28      0.76 o 
   5   1   8        9.35        8.74      0.63 o 
   6   1   8        0.01        0.25      0.31 o 
  -7   2   8        0.33        0.00      0.31 o 
  -6   2   8        9.45        9.42      0.51 o 
  -5   2   8        1.38        1.15      0.24 o 
  -4   2   8        0.03        0.06      0.19 o 
  -3   2   8       38.90       36.70      1.64 o 
  -2   2   8        6.11        8.49      0.31 o 
  -1   2   8       52.63       49.15      1.37 o 
   1   2   8       38.08       36.33      1.08 o 
   2   2   8       63.65       67.65      2.58 o 
   3   2   8        3.89        2.58      0.38 o 
   4   2   8       27.39       29.70      1.32 o 
   5   2   8        0.46        0.44      0.31 o 
  -7   3   8        1.39        1.57      0.44 o 
  -6   3   8        0.97        1.45      0.38 o 
  -5   3   8       17.95       18.57      0.71 o 
  -4   3   8        5.75        6.98      0.50 o 
  -3   3   8        7.15        7.49      0.57 o 
  -2   3   8        0.46        0.00      0.10 o 
  -1   3   8       20.55       18.38      0.62 o 
   0   3   8        2.74        3.90      0.29 o 
   1   3   8       83.95       86.25      2.38 o 
   2   3   8        5.66        3.84      0.38 o 
   3   3   8       19.79       20.20      1.01 o 
   4   3   8        6.21       10.00      0.63 o 
   5   3   8        8.28        9.25      0.69 o 
  -6   4   8       12.96       14.72      1.01 o 
  -5   4   8        0.03        0.00      0.25 o 
  -4   4   8       36.61       38.30      1.22 o 
  -3   4   8        0.03        0.31      0.25 o 
  -2   4   8       15.90       19.95      0.68 o 
  -1   4   8       20.07       22.17      0.74 o 
   0   4   8      431.67      441.73     11.39 o 
   1   4   8       10.55       10.44      0.63 o 
   2   4   8       55.83       57.80      2.27 o 
   3   4   8       35.91       29.90      1.32 o 
   4   4   8       10.45        8.49      0.63 o 
   5   4   8       10.28       11.51      0.82 o 
  -6   5   8        0.37        0.50      0.38 o 
  -5   5   8       19.85       20.45      1.20 o 
  -4   5   8        1.56        1.59      0.24 o 
  -3   5   8      111.39      110.00      4.35 o 
  -2   5   8        7.62        7.40      0.39 o 
  -1   5   8       58.45       61.86      1.86 o 
   0   5   8      109.56      109.37      2.98 o 
   1   5   8       16.08       15.60      0.82 o 
   2   5   8       13.42       11.70      0.69 o 
   3   5   8        4.07        4.97      0.50 o 
   4   5   8        5.82        5.22      0.57 o 
  -5   6   8        1.17        1.07      0.38 o 
  -4   6   8        0.08        0.00      0.31 o 
  -3   6   8        0.36        0.25      0.22 o 
  -2   6   8       27.67       30.71      0.99 o 
  -1   6   8        4.13        3.07      0.30 o 
   0   6   8        0.06        0.00      0.25 o 
   1   6   8        1.34        1.07      0.25 o 
   2   6   8        0.21        0.13      0.25 o 
   3   6   8        7.38        7.23      0.57 o 
  -4   7   8        0.72        0.88      0.38 o 
  -3   7   8       11.26        9.56      0.75 o 
  -2   7   8        3.59        3.64      0.28 o 
  -1   7   8        0.04        0.00      0.18 o 
   0   7   8        2.92        2.58      0.38 o 
   1   7   8        1.39        2.45      0.38 o 
   2   7   8        0.04        0.00      0.25 o 
  -1   8   8        0.04        0.07      0.22 o 
  -3  -8   9        0.03        0.00      0.31 o 
  -2  -8   9        0.38        0.35      0.22 o 
  -1  -8   9        0.24        0.31      0.22 o 
   0  -8   9        0.13        0.25      0.31 o 
   1  -8   9        2.81        2.58      0.44 o 
   2  -8   9        1.15        0.57      0.38 o 
  -4  -7   9        0.01        0.00      0.31 o 
  -3  -7   9        0.14        0.25      0.31 o 
  -2  -7   9        0.00        0.09      0.28 o 
  -1  -7   9        1.42        1.57      0.25 o 
   0  -7   9        4.29        3.58      0.33 o 
   1  -7   9        9.33       10.25      0.75 o 
   2  -7   9        0.26        0.63      0.31 o 
   3  -7   9        2.26        2.64      0.44 o 
  -5  -6   9        4.17        3.65      0.57 o 
  -4  -6   9        0.41        0.00      0.31 o 
  -3  -6   9        2.20        2.52      0.50 o 
  -2  -6   9        6.50        6.05      0.38 o 
  -1  -6   9        9.44       10.16      0.57 o 
   0  -6   9       22.35       20.78      0.73 o 
   1  -6   9       11.75       11.52      0.53 o 
   2  -6   9        8.99        9.31      0.69 o 
   3  -6   9        0.03        0.50      0.31 o 
   4  -6   9       11.89       12.96      0.88 o 
  -6  -5   9        1.99        1.01      0.44 o 
  -5  -5   9        3.38        4.47      0.57 o 
  -4  -5   9        3.51        3.71      0.57 o 
  -3  -5   9        0.04        0.00      0.25 o 
  -2  -5   9        2.83        3.97      0.30 o 
  -1  -5   9        9.04        8.11      0.82 o 
   0  -5   9       61.43       61.98      1.78 o 
   1  -5   9        0.51        0.35      0.18 o 
   2  -5   9       23.50       22.72      1.13 o 
   3  -5   9       12.90       11.45      0.75 o 
   4  -5   9        1.74        1.45      0.38 o 
   5  -5   9       14.75       15.29      1.01 o 
  -6  -4   9        3.60        4.53      0.63 o 
  -5  -4   9       13.98       14.85      1.01 o 
  -4  -4   9        0.99        0.69      0.31 o 
  -3  -4   9      253.39      256.76      9.80 o 
  -2  -4   9       58.22       57.48      1.64 o 
  -1  -4   9       72.03       78.92      2.18 o 
   0  -4   9       42.46       40.08      1.42 o 
   1  -4   9      126.15      120.75      3.23 o 
   2  -4   9        3.68        3.61      0.29 o 
   3  -4   9       79.91       74.52      2.96 o 
   4  -4   9        0.06        0.13      0.25 o 
   5  -4   9        4.75        4.40      0.57 o 
  -7  -3   9        0.48        0.75      0.44 o 
  -6  -3   9       15.56       16.86      1.07 o 
  -5  -3   9        0.91        0.57      0.31 o 
  -4  -3   9       13.27       12.39      0.82 o 
  -3  -3   9       93.57       89.06      3.59 o 
  -2  -3   9       31.77       30.79      0.92 o 
  -1  -3   9       10.17       12.62      0.69 o 
   0  -3   9       10.91       11.60      0.47 o 
   1  -3   9       43.46       42.74      1.27 o 
   2  -3   9        7.36        6.88      0.38 o 
   3  -3   9       25.44       25.25      0.98 o 
   4  -3   9        4.40        4.28      0.50 o 
   5  -3   9        5.13        3.84      0.50 o 
  -7  -2   9        7.79        8.93      0.82 o 
  -6  -2   9        0.06        0.00      0.20 o 
  -5  -2   9        0.17        0.00      0.25 o 
  -4  -2   9       11.28       10.57      0.75 o 
  -3  -2   9       82.86       87.09      3.53 o 
  -2  -2   9        5.27        5.33      1.07 o 
  -1  -2   9        7.68        7.47      0.66 o 
   0  -2   9       73.18       75.51      2.07 o 
   1  -2   9        0.64        0.96      0.18 o 
   2  -2   9       37.48       37.74      1.13 o 
   3  -2   9        3.75        3.92      0.29 o 
   4  -2   9       67.19       66.82      2.65 o 
   5  -2   9        0.11        0.13      0.25 o 
  -7  -1   9        4.10        3.57      0.38 o 
  -6  -1   9       48.98       44.00      1.70 o 
  -5  -1   9        0.23        0.00      0.31 o 
  -4  -1   9        0.44        0.38      0.25 o 
  -3  -1   9      362.11      353.54     13.26 o 
  -1  -1   9       71.42       78.27      2.55 o 
   0  -1   9       22.00       22.70      0.71 o 
   1  -1   9       86.80       92.93      2.52 o 
   2  -1   9        7.92        6.67      0.36 o 
   3  -1   9       14.90       11.74      0.49 o 
   4  -1   9       28.86       29.16      0.96 o 
   5  -1   9        3.22        2.70      0.44 o 
  -7   0   9        0.15        0.26      0.28 o 
  -6   0   9       16.20       19.10      0.76 o 
  -5   0   9        0.01        0.00      0.25 o 
  -4   0   9        0.07        0.44      0.25 o 
  -3   0   9       16.52       16.48      0.94 o 
  -2   0   9        0.00        0.31      0.25 o 
  -1   0   9        0.26        0.33      0.35 o 
   0   0   9       23.66       17.09      0.57 o 
   1   0   9       13.26       13.99      0.53 o 
   2   0   9        1.03        0.72      0.22 o 
   3   0   9       38.69       36.64      1.13 o 
   4   0   9        0.00        0.09      0.18 o 
   5   0   9        0.77        1.07      0.31 o 
  -7   1   9        0.40        0.13      0.31 o 
  -6   1   9        0.00        0.50      0.38 o 
  -5   1   9       25.88       27.75      1.38 o 
  -4   1   9        9.54        6.10      0.57 o 
  -3   1   9        7.39        8.37      0.57 o 
  -2   1   9        3.99        1.70      0.31 o 
  -1   1   9       13.60       15.04      0.63 o 
   0   1   9       52.18       47.36      1.83 o 
   1   1   9       86.32       80.19      4.82 o 
   2   1   9        7.22        7.46      0.38 o 
   3   1   9       25.71       25.84      0.89 o 
   4   1   9       19.34       17.43      0.69 o 
   5   1   9        0.05        0.30      0.20 o 
  -7   2   9        2.64        3.14      0.50 o 
  -6   2   9       19.91       16.64      1.16 o 
  -5   2   9        1.22        2.68      0.29 o 
  -4   2   9        7.43        7.61      0.57 o 
  -3   2   9        2.60        2.52      0.38 o 
  -2   2   9       11.58       11.83      0.75 o 
  -1   2   9        0.17        0.15      0.11 o 
   0   2   9      150.73      134.42      8.62 o 
   1   2   9       60.38       65.59      1.86 o 
   2   2   9       33.14       35.51      1.08 o 
   3   2   9       16.06       11.08      0.53 o 
   4   2   9       20.03       22.84      1.13 o 
   5   2   9        1.02        1.13      0.38 o 
  -6   3   9        0.38        0.57      0.38 o 
  -5   3   9       23.76       26.53      1.13 o 
  -4   3   9        0.72        0.75      0.31 o 
  -3   3   9       42.34       45.26      1.95 o 
  -2   3   9       10.43       10.82      0.75 o 
  -1   3   9      170.55      175.25      4.63 o 
   0   3   9       72.46       81.98      2.26 o 
   1   3   9      195.50      198.03      5.22 o 
   2   3   9        3.09        2.22      0.26 o 
   3   3   9       64.92       62.09      2.46 o 
   4   3   9        0.48        0.06      0.25 o 
   5   3   9       23.14       21.64      1.13 o 
  -6   4   9        5.55        4.21      0.57 o 
  -5   4   9        0.34        0.06      0.31 o 
  -4   4   9       54.10       52.64      2.27 o 
  -3   4   9        0.47        1.01      0.31 o 
  -2   4   9      253.09      237.88      9.11 o 
  -1   4   9        0.13        0.18      0.16 o 
   0   4   9       31.97       30.37      1.42 o 
   1   4   9       16.05       16.39      0.63 o 
   2   4   9       65.28       62.85      2.46 o 
   3   4   9        0.27        0.63      0.31 o 
   4   4   9       25.91       25.99      1.26 o 
  -5   5   9        1.49        1.64      0.44 o 
  -4   5   9       18.90       17.81      0.73 o 
  -3   5   9        7.62        4.97      0.57 o 
  -2   5   9        0.76        0.69      0.31 o 
  -1   5   9       16.21       17.64      0.66 o 
   0   5   9       45.14       44.53      1.37 o 
   1   5   9        8.90       11.01      0.69 o 
   2   5   9        0.30        0.13      0.25 o 
   3   5   9        8.64        9.25      0.63 o 
  -4   6   9        0.77        0.57      0.31 o 
  -3   6   9        4.17        4.78      0.57 o 
  -2   6   9        0.45        1.07      0.38 o 
  -1   6   9        2.48        2.61      0.29 o 
   0   6   9        2.00        2.08      0.38 o 
   1   6   9        1.11        0.50      0.25 o 
   2   6   9        4.40        5.79      0.57 o 
  -3   7   9        2.89        2.96      0.50 o 
  -2   7   9        4.29        3.71      0.57 o 
  -1   7   9        1.42        1.73      0.27 o 
   0   7   9        1.61        1.72      0.38 o 
   1   7   9        0.23        0.44      0.31 o 
  -2  -8  10        0.05        0.00      0.31 o 
  -1  -8  10        0.11        0.00      0.22 o 
   0  -8  10        0.04        0.00      0.31 o 
   1  -8  10        1.61        2.01      0.44 o 
  -4  -7  10        0.48        0.44      0.38 o 
  -3  -7  10        1.42        1.70      0.44 o 
  -2  -7  10        2.11        2.33      0.44 o 
  -1  -7  10        0.27        0.00      0.22 o 
   0  -7  10        8.94       10.73      0.53 o 
   1  -7  10        7.15        7.23      0.63 o 
   2  -7  10        0.76        0.82      0.31 o 
   3  -7  10        0.01        0.38      0.31 o 
  -5  -6  10        0.01        0.00      0.31 o 
  -4  -6  10        0.97        1.32      0.44 o 
  -3  -6  10       18.32       20.07      1.20 o 
  -2  -6  10        0.34        0.31      0.31 o 
  -1  -6  10        0.05        0.00      0.18 o 
   0  -6  10       62.31       65.99      2.11 o 
   1  -6  10       12.32       11.76      0.75 o 
   2  -6  10        1.81        2.77      0.44 o 
   3  -6  10        8.34        7.30      0.63 o 
   4  -6  10        0.19        0.00      0.25 o 
  -5  -5  10        0.02        0.00      0.31 o 
  -4  -5  10        3.23        2.26      0.44 o 
  -3  -5  10        2.55        1.38      0.38 o 
  -2  -5  10       15.27       13.40      0.82 o 
  -1  -5  10       10.65       10.45      0.48 o 
   0  -5  10       26.56       23.37      0.82 o 
   1  -5  10        1.46        1.20      0.22 o 
   2  -5  10       12.09       10.13      0.69 o 
   3  -5  10        2.93        2.45      0.44 o 
   4  -5  10        6.24        6.29      0.63 o 
  -6  -4  10        0.01        0.19      0.38 o 
  -5  -4  10        8.92       11.26      0.82 o 
  -4  -4  10        0.16        0.00      0.25 o 
  -3  -4  10        5.95        4.40      0.57 o 
  -2  -4  10       32.52       33.04      1.57 o 
  -1  -4  10       34.23       35.79      1.11 o 
   0  -4  10        0.80        0.47      0.18 o 
   1  -4  10       37.08       38.57      1.18 o 
   2  -4  10        2.63        3.23      0.29 o 
   3  -4  10       26.60       25.74      1.26 o 
   4  -4  10        0.69        1.64      0.38 o 
   5  -4  10        8.22        8.87      0.75 o 
  -6  -3  10        1.91        2.39      0.50 o 
  -5  -3  10        0.29        0.00      0.31 o 
  -4  -3  10       76.92       76.72      3.21 o 
  -3  -3  10       92.74       92.26      3.78 o 
  -2  -3  10       15.55       14.28      0.88 o 
  -1  -3  10       32.09       28.74      0.89 o 
   0  -3  10       98.51       95.60      2.60 o 
   1  -3  10       28.93       28.07      0.91 o 
   2  -3  10       26.15       26.35      0.87 o 
   3  -3  10       94.94       96.22      3.72 o 
   4  -3  10       13.95       15.04      0.88 o 
   5  -3  10       13.00       14.41      0.88 o 
  -6  -2  10        0.11        0.22      0.22 o 
  -5  -2  10       45.49       44.13      2.01 o 
  -4  -2  10       37.79       38.14      1.76 o 
  -3  -2  10      122.57      112.76      4.48 o 
  -2  -2  10       49.72       49.05      2.14 o 
  -1  -2  10       31.89       28.94      0.89 o 
   0  -2  10       82.43       83.61      2.29 o 
   1  -2  10       11.96       11.64      0.47 o 
   2  -2  10       17.75       19.36      0.76 o 
   3  -2  10        1.33        1.20      0.22 o 
   4  -2  10        1.20        0.94      0.31 o 
   5  -2  10        4.27        4.34      0.50 o 
  -7  -1  10        0.29        0.16      0.22 o 
  -6  -1  10        2.30        2.10      0.29 o 
  -5  -1  10       12.14       12.33      0.82 o 
  -4  -1  10       33.80       31.41      1.51 o 
  -3  -1  10        0.01        0.06      0.25 o 
  -2  -1  10       26.53       21.40      1.07 o 
  -1  -1  10       13.45       16.67      0.79 o 
   0  -1  10       95.76       87.61      2.38 o 
   1  -1  10        1.60        0.98      0.22 o 
   2  -1  10       23.86       22.23      0.78 o 
   3  -1  10       95.74       91.84      2.54 o 
   4  -1  10       42.22       43.56      1.36 o 
   5  -1  10        1.09        0.88      0.38 o 
  -7   0  10        8.58        8.36      0.53 o 
  -6   0  10       25.46       22.12      0.87 o 
  -5   0  10        2.78        2.39      0.44 o 
  -4   0  10        4.42        3.02      0.44 o 
  -3   0  10       15.07       15.54      0.88 o 
  -2   0  10       17.57       14.66      0.88 o 
  -1   0  10        0.06        0.25      0.15 o 
   0   0  10       24.78       25.89      1.10 o 
   1   0  10       16.15       17.29      0.62 o 
   2   0  10       86.90       82.92      2.31 o 
   3   0  10       39.94       37.32      1.18 o 
   4   0  10        9.37        9.70      0.51 o 
   5   0  10        1.34        2.33      0.44 o 
  -7   1  10        0.01        0.44      0.38 o 
  -6   1  10        0.77        0.65      0.24 o 
  -5   1  10        0.87        2.01      0.38 o 
  -4   1  10        7.78        4.53      0.50 o 
  -3   1  10       10.39       13.21      0.82 o 
  -2   1  10       33.43       28.20      1.38 o 
  -1   1  10       99.26      103.86      2.80 o 
   0   1  10       69.71       63.64      1.78 o 
   1   1  10      118.98      128.26      3.43 o 
   2   1  10        1.24        1.18      0.28 o 
   3   1  10       15.64       19.46      0.73 o 
   4   1  10       17.55       19.14      0.73 o 
   5   1  10        2.43        3.37      0.36 o 
  -6   2  10       19.91       18.85      0.78 o 
  -5   2  10        2.29        3.21      0.44 o 
  -4   2  10       26.70       23.22      1.20 o 
  -3   2  10       10.14       16.17      0.94 o 
  -2   2  10       28.19       28.82      1.38 o 
  -1   2  10        9.24       12.90      0.50 o 
   0   2  10      390.16      383.12      9.90 o 
   1   2  10        5.59        3.76      0.50 o 
   2   2  10       51.87       51.13      1.53 o 
   3   2  10       15.26       16.14      0.66 o 
   4   2  10       24.10       22.62      0.84 o 
  -6   3  10        0.66        0.82      0.38 o 
  -5   3  10       33.29       36.17      1.22 o 
  -4   3  10        5.90        6.67      0.63 o 
  -3   3  10      119.04      112.92      4.54 o 
  -2   3  10       14.93       14.97      0.94 o 
  -1   3  10       24.31       24.87      0.83 o 
   0   3  10       39.83       41.61      1.25 o 
   1   3  10       88.21       89.76      2.51 o 
   2   3  10        9.35       10.77      0.53 o 
   3   3  10       41.07       44.53      1.40 o 
   4   3  10        0.42        1.28      0.27 o 
  -5   4  10       25.16       25.11      0.93 o 
  -4   4  10        2.18        2.45      0.44 o 
  -3   4  10       16.93       17.43      1.01 o 
  -2   4  10        3.05        2.20      0.44 o 
  -1   4  10       62.82       63.03      1.79 o 
   0   4  10       23.56       23.08      0.82 o 
   1   4  10       13.44       11.14      0.50 o 
   2   4  10       29.17       30.50      1.23 o 
   3   4  10        4.36        4.47      0.50 o 
  -5   5  10        0.64        0.31      0.38 o 
  -4   5  10        4.08        3.77      0.50 o 
  -3   5  10        9.21       10.82      0.82 o 
  -2   5  10       11.98        9.94      0.75 o 
  -1   5  10        0.02        0.69      0.31 o 
   0   5  10        3.05        3.04      0.30 o 
   1   5  10        1.61        1.10      0.21 o 
   2   5  10        2.48        2.16      0.26 o 
   3   5  10        5.01        5.79      0.57 o 
  -4   6  10        3.93        2.58      0.50 o 
  -3   6  10        6.23        5.41      0.63 o 
  -2   6  10        4.00        3.77      0.57 o 
  -1   6  10        1.78        2.14      0.44 o 
   0   6  10        0.09        0.16      0.20 o 
   1   6  10        0.42        0.00      0.20 o 
  -3  -7  11        0.09        0.00      0.31 o 
  -2  -7  11        0.44        0.69      0.38 o 
  -1  -7  11        4.04        4.45      0.44 o 
   0  -7  11        0.04        0.57      0.31 o 
   1  -7  11        0.84        0.57      0.31 o 
   2  -7  11        0.34        0.13      0.31 o 
  -4  -6  11        0.04        0.06      0.38 o 
  -3  -6  11       19.92       20.76      1.20 o 
  -2  -6  11       10.49       10.76      0.75 o 
  -1  -6  11        0.09        0.43      0.35 o 
   0  -6  11        3.03        2.48      0.31 o 
   1  -6  11        2.37        2.39      0.38 o 
   2  -6  11        2.67        3.59      0.50 o 
   3  -6  11        1.01        0.38      0.31 o 
  -5  -5  11        0.18        0.38      0.38 o 
  -4  -5  11       11.12       10.95      0.82 o 
  -3  -5  11       19.40       19.19      1.13 o 
  -2  -5  11        0.83        0.57      0.31 o 
  -1  -5  11       27.21       25.71      0.89 o 
   0  -5  11        9.70       10.44      0.53 o 
   1  -5  11        1.12        1.62      0.24 o 
   2  -5  11        0.97        0.25      0.25 o 
   3  -5  11        2.04        2.64      0.44 o 
  -5  -4  11        0.07        0.44      0.38 o 
  -4  -4  11       11.41        9.94      0.82 o 
  -3  -4  11        1.00        1.64      0.38 o 
  -2  -4  11        1.65        1.89      0.38 o 
  -1  -4  11       23.20       25.61      1.32 o 
   0  -4  11        0.12        0.00      0.15 o 
   1  -4  11        7.85        8.98      0.44 o 
   2  -4  11       10.36       12.57      0.88 o 
   3  -4  11        2.62        3.08      0.44 o 
   4  -4  11       14.42       17.87      1.07 o 
  -6  -3  11       10.35       10.19      0.82 o 
  -5  -3  11        0.32        0.44      0.38 o 
  -4  -3  11        4.88        4.03      0.57 o 
  -3  -3  11       39.03       40.60      1.89 o 
  -2  -3  11       41.92       40.92      1.89 o 
  -1  -3  11        8.56        7.36      0.63 o 
   0  -3  11       16.25       18.08      0.66 o 
   1  -3  11       18.03       17.30      0.64 o 
   2  -3  11       30.17       32.55      1.05 o 
   3  -3  11        7.99        8.18      0.63 o 
   4  -3  11        1.70        2.70      0.44 o 
  -6  -2  11        1.42        1.65      0.29 o 
  -5  -2  11       19.18       19.25      1.20 o 
  -4  -2  11        9.47        7.86      0.69 o 
  -3  -2  11        9.07        7.49      0.63 o 
  -2  -2  11        1.59        2.08      0.38 o 
  -1  -2  11       95.76       88.99      3.59 o 
   0  -2  11        1.46        1.86      0.25 o 
   1  -2  11       60.54       58.95      1.69 o 
   2  -2  11       77.48       71.52      3.50 o 
   3  -2  11      144.56      147.30      3.97 o 
   4  -2  11        5.30        5.09      0.57 o 
  -6  -1  11        5.05        6.94      0.60 o 
  -5  -1  11       10.29       11.07      0.82 o 
  -4  -1  11       23.08       22.46      1.20 o 
  -3  -1  11       12.22       12.71      0.82 o 
  -2  -1  11       24.46       21.96      1.13 o 
  -1  -1  11        0.75        0.94      0.31 o 
   0  -1  11       13.46       10.70      0.85 o 
   1  -1  11        2.50        2.44      0.24 o 
   2  -1  11        0.08        0.00      0.18 o 
   3  -1  11        2.95        3.40      0.31 o 
   4  -1  11        6.19        6.79      0.63 o 
  -6   0  11        5.47        6.91      0.47 o 
  -5   0  11        3.24        3.02      0.50 o 
  -4   0  11        9.41        8.68      0.69 o 
  -3   0  11       13.03       13.78      0.88 o 
  -2   0  11       30.70       28.82      1.45 o 
  -1   0  11       15.16       11.95      0.82 o 
   0   0  11      273.52      269.63      7.01 o 
   1   0  11        0.67        1.03      0.20 o 
   2   0  11        4.54        4.35      0.33 o 
   3   0  11       30.50       29.58      1.00 o 
   4   0  11        8.84        7.89      0.49 o 
  -6   1  11        0.05        0.29      0.31 o 
  -5   1  11        0.99        0.94      0.38 o 
  -4   1  11        8.51        9.12      0.69 o 
  -3   1  11        0.00        0.00      0.25 o 
  -2   1  11        4.79        3.71      0.50 o 
  -1   1  11       57.43       53.65      2.33 o 
   0   1  11       29.68       34.36      1.06 o 
   1   1  11        0.00        0.19      0.25 o 
   2   1  11       49.85       47.49      1.44 o 
   3   1  11        1.07        0.63      0.22 o 
   4   1  11        8.29        7.00      0.47 o 
  -6   2  11        1.95        1.31      0.29 o 
  -5   2  11        0.07        0.44      0.31 o 
  -4   2  11       16.58       14.28      0.94 o 
  -3   2  11        0.00        0.13      0.31 o 
  -2   2  11       47.20       40.73      1.89 o 
  -1   2  11       21.00       25.92      1.32 o 
   0   2  11       22.73       16.76      0.98 o 
   1   2  11        2.43        3.18      0.30 o 
   2   2  11       26.24       21.92      0.80 o 
   3   2  11        2.62        3.85      0.35 o 
   4   2  11       17.11       16.63      0.71 o 
  -5   3  11        2.79        4.28      0.50 o 
  -4   3  11       15.00       14.22      0.94 o 
  -3   3  11        0.65        1.64      0.38 o 
  -2   3  11       11.52       11.07      0.82 o 
  -1   3  11       41.43       40.29      1.89 o 
   0   3  11       39.89       40.13      1.24 o 
   1   3  11       27.04       28.40      0.95 o 
   2   3  11        3.61        2.98      0.30 o 
   3   3  11       21.45       22.35      1.26 o 
  -5   4  11        0.68        0.25      0.22 o 
  -4   4  11        6.47        5.54      0.63 o 
  -3   4  11        9.51        7.05      0.69 o 
  -2   4  11        1.70        1.45      0.38 o 
  -1   4  11        0.00        0.06      0.31 o 
   0   4  11        0.01        0.00      0.16 o 
   1   4  11        0.68        0.52      0.20 o 
   2   4  11        0.48        1.03      0.24 o 
   3   4  11        1.06        2.68      0.33 o 
  -4   5  11        2.82        4.34      0.57 o 
  -3   5  11        0.98        0.94      0.38 o 
  -2   5  11        2.32        2.77      0.50 o 
  -1   5  11        0.10        0.31      0.38 o 
   0   5  11        2.92        3.83      0.35 o 
   1   5  11        0.01        0.12      0.16 o 
   2   5  11        1.14        1.76      0.29 o 
  -2   6  11        0.08        0.31      0.38 o 
  -1   6  11        0.21        0.44      0.38 o 
   0   6  11        2.77        1.57      0.44 o 
  -1  -7  12       12.87       13.02      0.94 o 
   0  -7  12        6.93        6.60      0.63 o 
  -3  -6  12        0.19        0.06      0.38 o 
  -2  -6  12        0.43        0.00      0.31 o 
  -1  -6  12        0.85        0.50      0.31 o 
   0  -6  12        0.79        0.69      0.22 o 
   1  -6  12        2.42        3.02      0.44 o 
   2  -6  12        2.93        2.33      0.44 o 
  -4  -5  12        9.14       10.50      0.82 o 
  -3  -5  12       32.67       33.73      1.70 o 
  -2  -5  12        0.02        0.06      0.31 o 
  -1  -5  12        0.97        1.20      0.31 o 
   0  -5  12        3.95        5.35      0.57 o 
   1  -5  12        0.89        0.95      0.22 o 
   2  -5  12        0.05        0.00      0.25 o 
   3  -5  12        5.29        4.97      0.57 o 
  -5  -4  12        0.02        0.00      0.31 o 
  -4  -4  12       13.12       13.27      0.94 o 
  -3  -4  12       14.80       14.72      0.94 o 
  -2  -4  12        0.43        0.44      0.31 o 
  -1  -4  12        0.72        0.00      0.25 o 
   0  -4  12        0.60        0.56      0.20 o 
   1  -4  12        0.56        0.47      0.22 o 
   2  -4  12       19.58       19.94      1.07 o 
   3  -4  12        3.04        2.45      0.44 o 
  -5  -3  12        0.42        0.88      0.38 o 
  -4  -3  12        0.11        0.06      0.31 o 
  -3  -3  12        2.52        2.89      0.44 o 
  -2  -3  12        6.31        5.66      0.57 o 
  -1  -3  12        0.09        0.13      0.25 o 
   0  -3  12       19.24       20.22      1.04 o 
   1  -3  12        5.20        4.10      0.33 o 
   2  -3  12       28.00       31.45      1.04 o 
   3  -3  12       25.71       27.18      1.32 o 
  -5  -2  12        0.75        0.50      0.38 o 
  -4  -2  12        3.02        3.84      0.50 o 
  -3  -2  12        1.07        1.20      0.31 o 
  -2  -2  12        0.52        0.13      0.25 o 
  -1  -2  12        0.49        0.38      0.25 o 
   0  -2  12       17.82       18.62      0.71 o 
   1  -2  12       13.95       14.22      0.66 o 
   2  -2  12       32.31       34.27      1.54 o 
   3  -2  12        3.56        4.80      0.38 o 
   4  -2  12        0.02        0.06      0.31 o 
  -6  -1  12        0.29        0.09      0.22 o 
  -5  -1  12        3.22        4.78      0.63 o 
  -4  -1  12        5.59        7.23      0.63 o 
  -3  -1  12       20.79       21.46      1.20 o 
  -2  -1  12        2.54        2.33      0.38 o 
  -1  -1  12      107.65      108.48      4.35 o 
   0  -1  12        1.55        2.39      0.44 o 
   1  -1  12        7.77        9.28      0.44 o 
   2  -1  12       73.28       71.66      2.07 o 
   3  -1  12       14.34       14.53      0.62 o 
   4  -1  12        3.18        3.21      0.44 o 
  -6   0  12        0.41        0.97      0.27 o 
  -5   0  12        0.43        1.19      0.38 o 
  -4   0  12        3.19        4.03      0.50 o 
  -3   0  12        0.00        0.00      0.31 o 
  -2   0  12        1.67        1.82      0.38 o 
  -1   0  12       13.38       10.13      0.75 o 
   0   0  12        6.52        7.23      0.63 o 
   1   0  12        2.45        1.32      0.28 o 
   2   0  12        0.00        0.15      0.20 o 
   3   0  12        2.38        2.15      0.29 o 
   4   0  12        1.11        0.42      0.24 o 
  -5   1  12        0.39        0.75      0.31 o 
  -4   1  12        5.66        7.04      0.63 o 
  -3   1  12        0.39        0.94      0.31 o 
  -2   1  12        5.00        4.72      0.57 o 
  -1   1  12       24.66       24.04      1.26 o 
   0   1  12        9.02        9.75      0.75 o 
   1   1  12        0.84        0.73      0.20 o 
   2   1  12        3.71        5.10      0.66 o 
   3   1  12        1.24        1.53      0.26 o 
  -5   2  12        5.60        6.04      0.63 o 
  -4   2  12        0.24        0.31      0.31 o 
  -3   2  12        8.29        8.87      0.69 o 
  -2   2  12        5.91        5.03      0.57 o 
  -1   2  12       52.62       54.21      2.46 o 
   0   2  12        5.53        4.47      0.57 o 
   1   2  12        3.23        3.19      0.30 o 
   2   2  12       11.19       10.25      0.57 o 
   3   2  12        0.74        1.10      0.24 o 
  -5   3  12        1.49        1.89      0.44 o 
  -4   3  12        3.60        3.40      0.50 o 
  -3   3  12        4.11        3.84      0.50 o 
  -2   3  12        1.80        1.32      0.38 o 
  -1   3  12        1.98        2.20      0.44 o 
   0   3  12        2.72        1.95      0.44 o 
   1   3  12        0.08        0.00      0.16 o 
   2   3  12        0.32        0.47      0.35 o 
  -4   4  12        0.06        0.00      0.31 o 
  -3   4  12        4.29        4.40      0.63 o 
  -2   4  12        0.26        0.25      0.31 o 
  -1   4  12       21.64       27.68      1.51 o 
   0   4  12        8.93        9.00      0.82 o 
   1   4  12        5.04        7.42      0.63 o 
  -3   5  12        1.38        1.89      0.50 o 
  -2   5  12        1.78        1.95      0.44 o 
  -1   5  12        5.29        7.11      0.75 o 
   0   5  12        4.63        5.72      0.69 o 
  -2  -6  13        0.10        0.00      0.31 o 
  -1  -6  13       10.08       13.02      0.94 o 
   0  -6  13        0.92        1.26      0.38 o 
  -3  -5  13        0.30        0.25      0.38 o 
  -2  -5  13        2.75        3.77      0.50 o 
  -1  -5  13        0.01        0.00      0.25 o 
   0  -5  13        4.19        5.54      0.63 o 
   1  -5  13        4.47        5.28      0.57 o 
  -4  -4  13        1.32        0.57      0.38 o 
  -3  -4  13        0.61        0.94      0.38 o 
  -2  -4  13        0.37        0.25      0.31 o 
  -1  -4  13        4.01        4.21      0.57 o 
   0  -4  13        1.07        1.38      0.38 o 
   1  -4  13        0.91        0.72      0.22 o 
   2  -4  13       25.93       26.99      1.32 o 
  -4  -3  13        0.08        0.44      0.31 o 
  -3  -3  13        0.16        0.00      0.31 o 
  -2  -3  13        0.17        0.13      0.31 o 
  -1  -3  13        8.06        7.61      0.69 o 
   0  -3  13        0.46        0.25      0.25 o 
   1  -3  13        3.28        3.39      0.63 o 
   2  -3  13       36.36       41.54      1.31 o 
   3  -3  13        0.76        0.50      0.31 o 
  -5  -2  13        0.34        0.00      0.31 o 
  -4  -2  13        1.06        1.20      0.38 o 
  -3  -2  13        0.53        0.00      0.31 o 
  -2  -2  13        1.80        1.20      0.31 o 
  -1  -2  13        0.09        0.25      0.25 o 
   0  -2  13       21.85       21.08      1.13 o 
   1  -2  13        1.67        1.09      0.24 o 
   2  -2  13        1.49        1.21      0.24 o 
   3  -2  13        2.42        2.33      0.44 o 
  -5  -1  13        0.87        0.69      0.38 o 
  -4  -1  13       18.05       19.00      1.13 o 
  -3  -1  13        0.18        0.00      0.25 o 
  -2  -1  13        4.57        4.59      0.57 o 
  -1  -1  13       13.94       13.34      0.88 o 
   0  -1  13        7.54        8.87      0.69 o 
   1  -1  13        8.90        8.03      0.47 o 
   2  -1  13        6.59        7.68      0.47 o 
   3  -1  13        1.81        2.42      0.31 o 
  -5   0  13        0.25        0.00      0.25 o 
  -4   0  13       10.31       11.70      0.82 o 
  -3   0  13        0.43        0.69      0.31 o 
  -2   0  13       16.34       18.31      1.07 o 
  -1   0  13       14.31       16.04      1.01 o 
   0   0  13        2.41        2.83      0.44 o 
   1   0  13        7.29        7.12      0.42 o 
   2   0  13        2.92        3.48      0.33 o 
   3   0  13        2.07        1.67      0.27 o 
  -5   1  13        1.05        0.57      0.38 o 
  -4   1  13        2.12        1.70      0.44 o 
  -3   1  13        4.80        3.65      0.50 o 
  -2   1  13       14.22       12.96      0.88 o 
  -1   1  13        1.83        0.94      0.31 o 
   0   1  13       13.31       13.21      0.88 o 
   1   1  13        0.01        0.00      0.25 o 
   2   1  13       10.42       10.81      1.23 o 
  -4   2  13        0.70        0.31      0.38 o 
  -3   2  13        5.15        4.59      0.57 o 
  -2   2  13        0.64        0.31      0.31 o 
  -1   2  13       10.81       11.45      0.88 o 
   0   2  13        2.83        3.27      0.50 o 
   1   2  13        2.35        2.58      0.50 o 
   2   2  13        0.02        0.00      0.20 o 
  -4   3  13        0.07        0.06      0.31 o 
  -3   3  13        0.00        0.44      0.38 o 
  -2   3  13        4.05        5.47      0.69 o 
  -1   3  13       10.21       12.58      0.94 o 
   0   3  13        2.38        2.14      0.44 o 
   1   3  13        1.30        1.76      0.50 o 
  -2   4  13        0.03        0.00      0.31 o 
  -1   4  13        2.10        3.33      0.57 o 
   0   4  13        0.81        1.51      0.44 o 
  -1  -5  14        0.54        0.44      0.31 o 
  -3  -4  14        0.36        0.88      0.38 o 
  -2  -4  14        0.07        0.13      0.31 o 
  -1  -4  14        0.65        0.82      0.31 o 
   0  -4  14        0.62        0.31      0.31 o 
   1  -4  14        0.12        0.00      0.31 o 
  -3  -3  14        0.42        0.75      0.38 o 
  -2  -3  14        0.20        0.69      0.31 o 
  -1  -3  14        4.72        4.78      0.57 o 
   0  -3  14        3.35        4.09      0.57 o 
   1  -3  14        6.31        5.66      0.63 o 
  -4  -2  14        9.47        9.75      0.82 o 
  -3  -2  14        0.48        0.75      0.31 o 
  -2  -2  14       10.57       10.44      0.82 o 
  -1  -2  14        0.28        0.06      0.25 o 
   0  -2  14        1.97        2.52      0.44 o 
   1  -2  14       15.98       18.68      1.07 o 
   2  -2  14        3.44        4.64      0.60 o 
  -4  -1  14        0.00        0.00      0.31 o 
  -3  -1  14        0.04        0.25      0.31 o 
  -2  -1  14        3.99        3.52      0.50 o 
  -1  -1  14        3.24        2.26      0.44 o 
   0  -1  14        5.02        4.78      0.57 o 
   1  -1  14        1.70        1.76      0.44 o 
   2  -1  14        1.47        1.48      0.27 o 
  -4   0  14        0.77        1.45      0.44 o 
  -3   0  14        0.21        0.06      0.31 o 
  -2   0  14        0.12        0.00      0.31 o 
  -1   0  14        0.93        1.76      0.44 o 
   0   0  14        2.34        2.83      0.50 o 
   1   0  14        0.31        0.00      0.31 o 
  -4   1  14        0.35        0.82      0.38 o 
  -3   1  14        0.77        0.82      0.38 o 
  -2   1  14        0.37        0.25      0.31 o 
  -1   1  14        3.34        3.40      0.50 o 
   0   1  14        2.04        1.38      0.44 o 
   1   1  14        0.18        0.13      0.31 o 
  -3   2  14        0.07        0.57      0.44 o 
  -2   2  14        0.26        1.07      0.44 o 
  -1   2  14        5.92        7.99      0.75 o 
   0   2  14        4.69        6.67      0.75 o 
  -2  -2  15        0.00        0.00      0.31 o 
  -1  -2  15        3.43        3.90      0.57 o 
   0  -2  15        3.73        4.03      0.57 o 
  -2  -1  15        0.64        1.01      0.38 o 
  -1  -1  15        0.01        0.38      0.38 o 
   0  -1  15        0.17        0.25      0.31 o 
  -2   0  15        0.01        0.25      0.38 o 
  -1   0  15        1.69        3.14      0.57 o 
                                                 
